# Supplementary material for: Synthesis of Aluminum-Based Metal–Organic Framework (MOF)-Derived Carbon Nanomaterials and Their Water Adsorption Isotherm
Source: Nanomaterials (Basel). 2023 Aug 16;13(16):2351. doi: 10.3390/nano13162351 (PMC10458837; doi:10.3390/nano13162351)
Supplement: Supplementary file 1 [file nanomaterials-13-02351-s001.zip]

Archive with 7 entries (7 files):
- A-MDC 25degree.xls
- A-MDC_35degree.xls
- A100_XRD.Dat
- A200_XRD.Dat
- C-MDC 25degree.xls
- C-MDC 35degree.xls
- nanomaterials-2540199-Supplementary.pdf
