# Supplementary material for: Synthesis of Aluminum-Based Metal–Organic Framework (MOF)-Derived Carbon Nanomaterials and Their Water Adsorption Isotherm
Source: Nanomaterials (Basel). 2023 Aug 16;13(16):2351. doi: 10.3390/nano13162351 (PMC10458837; doi:10.3390/nano13162351)
Supplement: Supplementary file 1 [file nanomaterials-13-02351-s001.zip › A-MDC 25degree.xls]

## Sheet: Isotherm
[Adsorption / desorption isotherm]								BELMaster ver. 7.3.1.0
Data file		A100_800-3_wash_10M.DAT
Analysis date		2022-12-23
Analysis time		1900-01-07 16:55:17
Comment		A100_800-3_wash_10M
		JDS
		150 degree 24hr
		, Vacuum degree before measurement:1.110E-4Pa
S/N		352
Sample mass		0.0773	[g]		Molecular diameter		0.24	[nm]
Manifold volume		30.947	[cm3]		Saturation vapor pressure		3.169	[kPa]
Free space		13.571	[cm3]		Molecular cross-sectional area		0.125	[nm2]
Adsorptive		H2O			Adsorptive molecular weight		18.015
Adsorption temperature		298.15	[K]		Smoothing		Not used
					Adsorption data point number		95
					Desorption data point number		41
No	pe/kPa	p0/kPa	p/p0	ma/mgg-1
ADS
1	0.0011887	3.169	0.0003751	0.0026603
2	0.0011887	3.169	0.0003751	0.023735
3	-0.0011887	3.169	-0.0003751	0.073251
4	-8.4377e-19	3.169	-2.6626e-19	0.1578
5	-0.00079245	3.169	-0.00025006	0.3251
6	-0.0019811	3.169	-0.00062515	0.7407
7	-0.0027736	3.169	-0.00087523	1.52
8	0.0019811	3.169	0.00062515	4.0658
9	0.0059434	3.169	0.0018755	4.9597
10	0.0055472	3.169	0.0017505	4.9653
11	0.0043585	3.169	0.0013754	4.9722
12	0.0039623	3.169	0.0012503	5.0801
13	0.0015849	3.169	0.00050013	5.0901
14	0.0075283	3.169	0.0023756	5.8161
15	0.01466	3.169	0.0046261	6.3505
16	0.012283	3.169	0.003876	6.3583
17	0.013076	3.169	0.0041262	6.3641
18	0.012283	3.169	0.003876	6.3705
19	0.011887	3.169	0.003751	6.3985
20	0.012679	3.169	0.0040009	6.4138
21	0.011491	3.169	0.0036261	6.4174
22	0.011887	3.169	0.003751	6.4288
23	0.016245	3.169	0.0051262	6.8447
24	0.027736	3.169	0.0087523	7.5469
25	0.030113	3.169	0.0095024	7.7956
26	0.029717	3.169	0.0093774	7.8033
27	0.028132	3.169	0.0088772	7.8156
28	0.029717	3.169	0.0093774	7.8154
29	0.028925	3.169	0.0091275	7.8419
30	0.031698	3.169	0.010003	7.9436
31	0.073302	3.169	0.023131	9.8225
32	0.093113	3.169	0.029382	10.639
33	0.1244	3.169	0.039262	11.917
34	0.1565	3.169	0.049388	12.947
35	0.2445	3.169	0.077144	15.429
36	0.3083	3.169	0.097274	17.218
37	0.3962	3.169	0.125	19.566
38	0.4874	3.169	0.1538	21.954
39	0.5484	3.169	0.173	23.712
40	0.6153	3.169	0.1942	25.712
41	0.6914	3.169	0.2182	27.922
42	0.7643	3.169	0.2412	30.333
43	0.8384	3.169	0.2646	32.99
44	0.9113	3.169	0.2876	35.879
45	0.9799	3.169	0.3092	39.037
46	0.985	3.169	0.3108	39.361
47	1.0464	3.169	0.3302	42.783
48	1.0746	3.169	0.3391	44.468
49	1.132	3.169	0.3572	48.076
50	1.1847	3.169	0.3738	52.074
51	1.2275	3.169	0.3873	55.73
52	1.2986	3.169	0.4098	63.058
53	1.3667	3.169	0.4313	70.801
54	1.4229	3.169	0.449	79.101
55	1.4384	3.169	0.4539	81.411
56	1.4881	3.169	0.4696	90.059
57	1.528	3.169	0.4822	98.297
58	1.5631	3.169	0.4932	106.95
59	1.5973	3.169	0.504	115.34
60	1.6254	3.169	0.5129	124.19
61	1.6658	3.169	0.5257	136.28
62	1.7053	3.169	0.5381	148.82
63	1.7432	3.169	0.5501	161
64	1.775	3.169	0.5601	173.6
65	1.8137	3.169	0.5723	189.2
66	1.8565	3.169	0.5858	205.16
67	1.896	3.169	0.5983	220.67
68	1.9425	3.169	0.613	239.55
69	1.973	3.169	0.6226	251.76
70	2.028	3.169	0.6399	273.54
71	2.0411	3.169	0.6441	279.67
72	2.092	3.169	0.6601	301.11
73	2.1287	3.169	0.6717	316.3
74	2.1882	3.169	0.6905	342.87
75	2.2456	3.169	0.7086	368.83
76	2.2754	3.169	0.718	383.24
77	2.3332	3.169	0.7363	413.54
78	2.3593	3.169	0.7445	430.1
79	2.4172	3.169	0.7628	464.14
80	2.4612	3.169	0.7766	499.93
81	2.5072	3.169	0.7912	534.67
82	2.5537	3.169	0.8058	575.64
83	2.5863	3.169	0.8161	610.92
84	2.6356	3.169	0.8317	658.53
85	2.6543	3.169	0.8376	681.76
86	2.7008	3.169	0.8523	733.6
87	2.733	3.169	0.8624	776.09
88	2.7827	3.169	0.8781	835.08
89	2.819	3.169	0.8896	881.3
90	2.8711	3.169	0.906	948.33
91	2.929	3.169	0.9243	1019.9
92	2.9616	3.169	0.9346	1060.1
93	3.0211	3.169	0.9533	1140.2
94	3.0855	3.169	0.9737	1226.1
95	3.1421	3.169	0.9915	1318.3
DES
1	3.105	3.169	0.9798	1317.6
2	3.0349	3.169	0.9577	1315.4
3	2.9522	3.169	0.9316	1307.4
4	2.8736	3.169	0.9068	1260.7
5	2.7908	3.169	0.8807	1200.6
6	2.6963	3.169	0.8508	1135.5
7	2.6221	3.169	0.8274	1086.7
8	2.5447	3.169	0.803	1035.6
9	2.4616	3.169	0.7768	986.35
10	2.3724	3.169	0.7486	932.74
11	2.2941	3.169	0.7239	887.25
12	2.1918	3.169	0.6916	826.4
13	2.1311	3.169	0.6725	787.37
14	2.0476	3.169	0.6461	725.89
15	1.9877	3.169	0.6272	669.45
16	1.9396	3.169	0.6121	617.19
17	1.9021	3.169	0.6002	568.54
18	1.8744	3.169	0.5915	525.6
19	1.8418	3.169	0.5812	485.77
20	1.8149	3.169	0.5727	449.01
21	1.7839	3.169	0.5629	415.09
22	1.7542	3.169	0.5536	381.84
23	1.7183	3.169	0.5422	351.39
24	1.6874	3.169	0.5325	323.63
25	1.6588	3.169	0.5234	298.51
26	1.6271	3.169	0.5134	275.92
27	1.5932	3.169	0.5027	253.92
28	1.5606	3.169	0.4925	234.37
29	1.5289	3.169	0.4825	215.12
30	1.4995	3.169	0.4732	198.23
31	1.4628	3.169	0.4616	181.56
32	1.4315	3.169	0.4517	167.16
33	1.3968	3.169	0.4408	153.2
34	1.3622	3.169	0.4299	141.14
35	1.3235	3.169	0.4176	129.47
36	1.2827	3.169	0.4048	119.62
37	1.2406	3.169	0.3915	110.23
38	1.1883	3.169	0.375	101.08
39	1.1233	3.169	0.3545	92.534
40	1.0397	3.169	0.3281	84.553
41	0.9426	3.169	0.2975	77.271
