# Supplementary material for: Synthesis of Aluminum-Based Metal–Organic Framework (MOF)-Derived Carbon Nanomaterials and Their Water Adsorption Isotherm
Source: Nanomaterials (Basel). 2023 Aug 16;13(16):2351. doi: 10.3390/nano13162351 (PMC10458837; doi:10.3390/nano13162351)
Supplement: Supplementary file 1 [file nanomaterials-13-02351-s001.zip › A-MDC_35degree.xls]

## Sheet: Isotherm
[Adsorption / desorption isotherm]								BELMaster ver. 7.3.1.0
Data file		A100_800-3_10M wash.DAT
Analysis date		2023-01-10
Analysis time		1900-01-08 07:37:36
Comment		A100_800-3_10M wash
		JDS
		180 degree 5hr
		, Vacuum degree before measurement:1.703E-4Pa
S/N		352
Sample mass		0.1206	[g]		Molecular diameter		0.24	[nm]
Manifold volume		30.947	[cm3]		Saturation vapor pressure		5.626	[kPa]
Free space		10.866	[cm3]		Molecular cross-sectional area		0.125	[nm2]
Adsorptive		H2O			Adsorptive molecular weight		18.015
Adsorption temperature		308.15	[K]		Smoothing		Not used
					Adsorption data point number		64
					Desorption data point number		30
No	pe/kPa	p0/kPa	p/p0	ma/mgg-1
ADS
1	0.0039515	5.626	0.00070236	0.0011944
2	0.0039515	5.626	0.00070236	0.025776
3	0.0043466	5.626	0.00077259	0.073719
4	0.0043466	5.626	0.00077259	0.1668
5	0.002766	5.626	0.00049165	0.3965
6	0.0047418	5.626	0.00084284	0.8909
7	0.016596	5.626	0.0029499	2.3253
8	0.029241	5.626	0.0051975	3.0778
9	0.046627	5.626	0.0082878	3.6626
10	0.056901	5.626	0.010114	4.0939
11	0.1114	5.626	0.019806	5.3662
12	0.1652	5.626	0.029358	6.2999
13	0.2252	5.626	0.040034	7.1971
14	0.273	5.626	0.048534	7.8649
15	0.4153	5.626	0.073818	9.587
16	0.5576	5.626	0.099102	11.054
17	0.6579	5.626	0.1169	12.106
18	0.6994	5.626	0.1243	12.546
19	0.8187	5.626	0.1455	13.666
20	0.9448	5.626	0.1679	14.975
21	1.0906	5.626	0.1938	16.404
22	1.2352	5.626	0.2196	17.937
23	1.3859	5.626	0.2463	19.573
24	1.53	5.626	0.272	21.32
25	1.6689	5.626	0.2966	23.2
26	1.8016	5.626	0.3202	25.196
27	1.9274	5.626	0.3426	27.371
28	2.0504	5.626	0.3645	29.739
29	2.1656	5.626	0.3849	32.328
30	2.2687	5.626	0.4033	35.188
31	2.2833	5.626	0.4058	35.663
32	2.3876	5.626	0.4244	38.711
33	2.4242	5.626	0.4309	40.099
34	2.5113	5.626	0.4464	43.353
35	2.5814	5.626	0.4588	46.321
36	2.6824	5.626	0.4768	51.29
37	2.7732	5.626	0.4929	56.276
38	2.8391	5.626	0.5046	60.9
39	2.9079	5.626	0.5169	65.685
40	2.9625	5.626	0.5266	70.185
41	3.0305	5.626	0.5387	76.088
42	3.0989	5.626	0.5508	82.817
43	3.1624	5.626	0.5621	89.336
44	3.2251	5.626	0.5732	96.505
45	3.2882	5.626	0.5845	104.48
46	3.3587	5.626	0.597	112.8
47	3.4271	5.626	0.6092	121.54
48	3.4914	5.626	0.6206	131.21
49	3.5623	5.626	0.6332	141.47
50	3.6242	5.626	0.6442	152.09
51	3.6958	5.626	0.6569	164.04
52	3.7626	5.626	0.6688	176.34
53	3.8241	5.626	0.6797	189.73
54	3.8734	5.626	0.6885	204.09
55	3.8831	5.626	0.6902	207.68
56	3.888	5.626	0.6911	208.92
57	3.9292	5.626	0.6984	224.78
58	3.9792	5.626	0.7073	241.94
59	4.0236	5.626	0.7152	258.56
60	4.0607	5.626	0.7218	277.97
61	4.1189	5.626	0.7321	298.84
62	4.1515	5.626	0.7379	309.31
63	4.1531	5.626	0.7382	309.77
64	4.2028	5.626	0.747	333.03
DES
1	4.1902	5.626	0.7448	332.3
2	4.092	5.626	0.7273	324.22
3	3.932	5.626	0.6989	306.47
4	3.796	5.626	0.6747	289.08
5	3.6335	5.626	0.6458	265.84
6	3.5126	5.626	0.6244	246.18
7	3.421	5.626	0.6081	226.57
8	3.3424	5.626	0.5941	210.88
9	3.2585	5.626	0.5792	192.08
10	3.1983	5.626	0.5685	179.89
11	3.1327	5.626	0.5568	164.6
12	3.0578	5.626	0.5435	149.89
13	2.9939	5.626	0.5322	138.15
14	2.9393	5.626	0.5224	126.91
15	2.879	5.626	0.5117	115.68
16	2.8122	5.626	0.4999	104.9
17	2.7556	5.626	0.4898	96.794
18	2.7052	5.626	0.4808	88.99
19	2.6457	5.626	0.4703	81.539
20	2.5834	5.626	0.4592	74.056
21	2.5219	5.626	0.4483	66.99
22	2.4503	5.626	0.4355	60.299
23	2.368	5.626	0.4209	53.658
24	2.2927	5.626	0.4075	49.211
25	2.2068	5.626	0.3923	45.129
26	2.1042	5.626	0.374	41.077
27	1.993	5.626	0.3542	37.5
28	1.8594	5.626	0.3305	34.126
29	1.7104	5.626	0.304	31.022
30	1.5443	5.626	0.2745	28.243
