# Supplementary material for: Synthesis of Aluminum-Based Metal–Organic Framework (MOF)-Derived Carbon Nanomaterials and Their Water Adsorption Isotherm
Source: Nanomaterials (Basel). 2023 Aug 16;13(16):2351. doi: 10.3390/nano13162351 (PMC10458837; doi:10.3390/nano13162351)
Supplement: Supplementary file 1 [file nanomaterials-13-02351-s001.zip › A100_XRD.Dat]

   H   K   L    2_Theta       Fo       sum yo        Fc       sum yc
 ---------------------------------------------------------------------
   0   1   1    10.485    1064.459 3736317.000    1064.500 3736603.594
  -1   0   2    14.427     272.413  245266.699     274.200  248494.337
   0   2   0    14.588     311.869  308883.398     309.200  303619.424
  -1   1   1    14.891     236.794  305716.699     238.700  310659.209
   0   0   2    15.107     273.948  300516.504     271.500  295170.609
   1   0   0    15.589     535.249  333866.406     534.900  333431.602
  -1   1   2    16.177     175.299  193649.899     176.300  195868.128
   0   2   1    16.439     102.846  155116.680     106.500  166335.440
   0   1   2    16.787     104.655  140583.350     107.400  148054.113
   1   1   0    17.224     116.279  123233.320     119.900  131027.682
  -1   2   1    19.569     165.530  139849.990     169.900  147331.040
  -1   1   3    20.428     135.556  246441.600     143.400  275788.819
  -1   2   2    20.573     180.395  301241.599     195.900  355251.820
   0   2   2    21.060     824.509  727733.301     816.300  713314.270
   1   2   0    21.413     358.554  475125.098     374.300  517773.197
   1   1   1    22.088     321.758  217716.801     321.400  217232.070
   0   3   1    23.245     295.540  165558.311     296.600  166748.431
   0   1   3    23.910     193.386  147183.320     198.200  154602.952
  -1   2   3    24.086     225.525  144725.010     228.100  148049.174
  -1   0   4    25.231     314.191  146724.980     309.900  142744.957
   1   2   1    25.521     216.981  155108.320     220.700  160470.503
  -1   3   1    25.585     201.423  154508.330     205.100  160201.310
  -2   0   2    26.115     206.651  152758.350     206.800  152978.443
  -1   1   4    26.293     196.844  153516.680     198.100  155482.528
  -1   3   2    26.372     188.111  153808.340     189.700  156418.005
   0   3   2    26.759     206.392  166116.650     204.600  163244.357
   1   3   0    27.041     191.279  171474.980     191.800  172411.191
   0   2   3    27.126     178.327  176124.980     181.400  182248.179
  -2   1   2    27.145     174.302  175491.641     177.800  182605.555
   1   0   2    27.272     169.063  174183.320     173.700  183868.408
  -2   1   3    27.568     312.428  184583.330     311.300  183252.392
   1   1   2    28.263     479.046  218808.350     475.400  215490.695
  -2   1   1    28.841     310.801  234991.912     315.500  242151.305
  -2   0   4    29.090     285.672  253191.801     292.800  265984.684
  -1   3   3    29.233     327.931  267233.501     333.200  275890.490
  -1   2   4    29.266     329.884  272350.101     333.100  277685.847
   0   4   0    29.419     474.107  305041.700     464.500  292804.683
  -2   1   4    30.026     451.268  307866.700     444.100  298163.604
  -2   2   2    30.040     445.148  320383.400     438.400  310743.272
   0   4   1    30.412     227.904  269075.000     232.900  281002.003
  -2   2   3    30.426     226.338  269075.000     231.300  281002.003
   1   3   1    30.443     239.187  265866.700     244.800  278490.538
   0   0   4    30.484     262.684  260875.000     269.000  273571.357
   1   2   2    31.062     156.083  261108.028     170.100  310112.382
   0   1   4    31.383     339.840  407858.396     349.100  430386.940
   2   0   0    31.477     603.796  461358.397     602.500  459380.119
  -2   2   1    31.594     788.271  492250.196     775.200  476061.244
   0   3   3    31.820     609.111  437316.598     615.500  446538.410
  -1   4   1    32.271     238.542  270591.670     246.800  289651.987
   2   1   0    32.350     268.789  251733.270     275.200  263885.205
  -2   2   4    32.688     220.919  194183.340     221.200  194677.784
  -1   4   2    32.911     220.801  176466.670     220.300  175666.154
  -1   1   5    32.998     229.470  164758.330     229.000  164084.457
   0   4   2    33.228     243.851  165049.980     242.400  163091.088
   1   4   0    33.461     259.037  159866.680     257.600  158098.251
  -1   3   4    33.688     269.341  155983.350     268.400  154895.675
   0   2   4    33.949     270.780  150475.020     271.000  150719.086
  -2   1   5    34.121     275.696  146841.680     275.500  146633.055
  -2   3   2    34.373     267.447  141575.000     266.400  140469.097
  -2   3   3    34.715     251.771  143583.330     249.500  141004.237
   2   2   0    34.854     243.920  136916.670     242.700  135550.133
   1   1   3    35.146     217.853  134325.010     219.900  136860.654
   1   3   2    35.283     220.914  138591.660     223.500  141855.185
  -1   4   3    35.292     229.231  133158.330     232.000  136394.667
  -1   2   5    35.461     242.412  137624.971     243.900  139320.207
  -2   3   1    35.759     328.557  135541.660     324.500  132214.990
   1   4   1    36.320     356.372  135025.020     354.300  133459.513
  -2   2   5    36.518     325.698  134991.670     325.300  134661.907
  -2   3   4    36.743     293.482  132708.340     293.400  132633.758
   2   1   1    37.218     288.201  137841.650     287.200  136886.122
   1   2   3    37.486     279.520  142383.320     282.600  145538.083
   0   4   3    37.505     291.732  142533.320     295.300  146040.783
   0   5   1    37.826     362.458  144975.000     363.300  145649.034
   0   3   4    37.886     359.901  145541.670     357.700  143766.937
  -2   0   6    38.677     416.313  152966.670     403.600  143766.908
   2   3   0    38.710     401.172  159416.670     390.800  151280.336
   0   1   5    39.109     255.264  171158.330     261.000  178936.702
  -1   4   4    39.136     245.104  166383.330     250.800  174206.868
  -1   3   5    39.266     245.348  180658.330     250.400  188175.276
  -1   5   1    39.376     275.039  181658.340     278.200  185857.927
  -2   1   6    39.410     273.846  190875.010     276.000  193889.363
   2   2   1    39.451     271.062  193016.680     272.500  195069.920
  -1   0   6    39.501     281.728  189416.680     281.500  189109.943
  -3   0   4    39.687     311.035  203333.369     307.500  198738.354
  -2   4   2    39.739     308.137  196908.369     304.000  191656.778
  -1   5   2    39.916     273.884  194533.359     272.100  192007.682
  -2   4   3    40.042     252.303  196958.350     253.500  198831.348
   0   5   2    40.185     238.484  191216.680     241.800  196570.551
  -1   1   6    40.221     248.335  189358.340     252.300  195453.244
  -2   3   5    40.237     236.552  181633.340     240.700  188058.827
  -3   1   3    40.338     255.038  180691.680     257.500  184196.495
   1   5   0    40.383     272.045  187508.340     272.800  188549.922
  -3   1   4    40.405     280.213  187441.680     280.200  187423.846
   1   4   2    40.545     328.449  188366.689     319.600  178353.505
  -2   4   1    40.968     315.624  161941.680     305.900  152117.354
  -3   0   2    41.081     280.149  151766.660     276.200  147517.956
   1   3   3    41.131     292.569  149849.990     289.100  146317.903
   0   2   5    41.256     267.342  145608.311     265.700  143824.953
  -2   2   6    41.544     224.687  147999.980     224.700  148017.167
  -3   1   2    41.779     189.019  163575.000     193.900  172131.192
   1   0   4    41.810     186.663  159658.330     192.100  169093.993
  -2   4   4    41.849     198.821  162500.000     205.700  173939.988
  -1   5   3    41.953     214.490  172625.010     223.700  187768.041
  -3   1   5    41.975     214.875  175258.350     224.200  190799.505
  -1   2   6    42.321     308.283  246575.090     310.800  250618.681
   2   0   2    42.382     311.137  260966.720     310.100  259230.438
  -3   2   3    42.433     484.824  269366.720     480.300  264362.807
  -3   2   4    42.498     516.761  290366.680     508.900  281599.844
   1   1   4    42.498     365.967  290366.680     360.400  281599.844
   1   5   1    42.846     455.703  278783.260     455.200  278168.706
   0   4   4    42.877     460.372  284624.899     461.700  286269.626
   2   3   1    42.957     431.552  273574.970     436.600  280012.199
   2   1   2    43.062     413.600  249458.270     422.000  259693.514
   2   4   0    43.622     503.633  224974.990     498.500  220412.734
  -3   2   2    43.818     456.796  224124.980     454.400  221780.273
   0   5   3    43.883     427.501  211616.650     426.500  210626.531
  -3   2   5    44.007     356.506  201883.320     357.400  202896.713
  -1   4   5    44.127     348.110  191433.320     349.600  193076.024
  -3   0   6    44.260     289.599  186999.990     290.300  187906.239
   1   2   4    44.510     293.505  156549.990     296.200  159437.914
  -3   1   1    44.608     237.250  149066.660     239.700  152161.647
   0   3   5    44.645     250.284  146899.990     252.500  149513.351
   0   6   0    44.776     219.465  145566.660     220.700  147210.135
  -2   3   6    44.915     231.868  141183.330     231.100  140249.140
  -3   1   6    44.918     228.959  141183.330     228.200  140249.140
  -2   4   5    45.012     231.748  133766.660     229.900  131641.925
   2   2   2    45.054     238.330  137183.330     236.300  134856.885
  -1   5   4    45.322     223.103  131991.660     221.200  129749.965
   0   6   1    45.475     216.522  129941.660     216.500  129915.347
  -2   1   7    45.563     211.833  129383.330     213.000  130812.445
  -1   3   6    45.646     203.896  123975.000     206.800  127531.474
  -3   3   3    45.752     210.634  128900.010     215.200  134548.440
  -3   3   4    45.813     228.759  130233.350     233.700  135919.739
   1   4   3    45.830     205.138  125991.680     209.400  131281.458
  -2   5   2    45.859     243.288  131608.340     248.100  136865.983
  -2   5   3    46.129     385.167  141658.350     381.300  138828.286
   0   0   6    46.451     413.222  163166.680     399.200  152280.668
  -3   2   1    46.548     430.780  155916.689     419.900  148140.155
   1   5   2    46.578     404.384  160783.359     395.500  153796.483
  -1   6   1    46.816     238.407  148475.020     242.400  153490.139
  -3   2   6    46.848     233.679  141991.680     238.400  147787.414
  -2   5   1    46.958     209.052  143216.670     215.600  152329.658
  -3   3   2    47.059     199.870  142133.340     206.500  151718.756
   0   1   6    47.085     230.028  141658.340     238.000  151647.398
  -3   3   5    47.237     201.328  141966.660     208.200  151824.064
  -1   6   2    47.287     209.444  137374.990     216.400  146651.257
  -2   2   7    47.472     229.458  148433.340     233.300  153445.220
   2   4   1    47.511     237.302  149675.010     240.400  153608.842
   0   6   2    47.522     262.671  149675.010     266.100  153608.842
   1   6   0    47.695     321.391  154425.000     319.800  152899.884
   1   3   4    47.714     279.701  154633.340     277.900  152648.542
  -2   5   4    47.749     339.365  154825.010     336.300  152040.581
  -1   1   7    47.844     317.718  154500.010     313.500  150425.240
   3   0   0    48.017     365.874  150316.670     360.100  145609.388
   2   3   2    48.230     386.477  144600.010     380.900  140457.167
   3   1   0    48.635     403.046  142316.680     398.300  138985.000
   0   5   4    48.678     397.901  142100.010     393.600  139044.894
   0   2   6    48.948     340.664  135183.369     343.000  137043.643
  -3   1   7    49.041     275.485  132608.369     278.400  135429.840
   0   4   5    49.076     295.867  131925.029     298.700  134463.440
  -1   6   3    49.078     255.454  131925.029     257.900  134463.440
  -2   4   6    49.327     226.698  124316.660     229.600  127519.322
   2   5   0    49.355     225.858  123658.320     228.300  126347.172
   2   1   3    49.639     227.776  118074.971     229.500  119869.282
  -3   3   1    49.650     208.474  117583.311     210.200  119538.058
  -1   2   7    49.686     216.278  116916.650     218.400  119221.990
  -1   5   5    49.814     215.485  116549.980     216.200  117324.458
   1   6   1    49.869     217.281  115833.320     218.000  116601.397
  -3   3   6    49.936     220.228  115191.660     220.900  115895.384
  -1   4   6    50.009     220.747  118683.340     221.200  119170.991
  -3   4   3    50.107     230.313  113508.359     230.800  113988.927
  -3   4   4    50.164     238.504  113066.689     238.700  113252.755
   1   1   5    50.235     232.894  113116.680     232.000  112250.020
   3   2   0    50.456     250.807  109841.689     250.400  109485.240
  -2   3   7    50.532     259.054  108675.010     258.900  108546.217
  -2   5   5    50.622     275.537  108324.990     274.700  107667.847
   0   6   3    50.794     287.803  107224.990     286.300  106108.086
  -3   2   7    50.851     294.393  107266.650     292.400  105819.046
  -3   4   2    51.330     319.610  110524.990     316.200  108179.477
   1   5   3    51.372     315.758  110541.660     312.800  108480.373
   2   2   3    51.433     312.096  110983.320     309.100  108862.964
  -3   4   5    51.497     311.357  110958.311     308.800  109143.531
  -2   0   8    51.801     274.915  108283.340     276.000  109139.482
   0   3   6    51.943     261.897  106683.350     264.400  108731.975
   1   4   4    51.945     260.412  106683.350     262.900  108731.975
   1   2   5    52.014     259.008  106425.020     261.500  108483.091
  -1   6   4    52.087     262.191  110108.359     264.600  112140.670
  -2   1   8    52.386     260.818  105500.000     263.400  107599.035
   2   4   2    52.430     265.213  106316.660     266.700  107512.403
  -2   6   2    52.571     282.424  106933.340     283.000  107370.030
  -1   3   7    52.650     282.440  107133.340     282.700  107330.824
  -2   6   3    52.815     299.269  108383.340     298.000  107465.912
   2   5   1    52.921     310.921  110050.000     307.800  107851.437
   1   6   2    53.222     291.814  113524.990     289.300  111577.476
   0   7   1    53.384     262.940  114233.330     263.900  115068.705
   3   3   0    53.389     271.976  118625.000     272.900  119432.232
  -2   6   1    53.567     257.549  121741.680     259.700  123783.391
  -3   0   8    53.580     256.354  117691.680     258.600  119763.150
   3   1   1    53.665     257.417  119216.670     259.800  121434.110
  -4   0   4    53.726     266.869  121508.340     268.000  122540.121
  -3   3   7    53.769     271.862  127391.680     272.200  127708.738
  -3   4   1    53.769     269.065  127391.680     269.400  127708.738
  -3   4   6    54.039     267.689  127533.340     265.500  125455.622
  -2   2   8    54.115     277.687  127366.660     275.300  125186.221
  -3   1   8    54.152     262.518  126733.320     260.600  124888.649
  -4   1   5    54.165     251.437  126733.320     249.600  124888.649
  -2   6   4    54.287     226.764  127424.990     226.900  127577.775
  -4   1   4    54.297     231.083  122624.990     231.500  123068.344
   2   3   3    54.329     253.576  126041.650     254.400  126862.280
   0   5   5    54.371     234.491  120624.971     235.400  121562.490
  -1   7   1    54.580     219.982  116683.301     220.500  117233.643
  -2   4   7    54.603     222.458  116674.971     222.600  116823.887
  -2   5   6    54.605     222.258  116674.971     222.400  116823.887
  -4   0   6    54.683     228.680  116458.311     227.600  115360.790
   1   3   5    54.889     239.593  121124.990     236.000  117519.573
  -1   7   2    55.001     223.209  115758.340     221.100  113580.868
   0   6   4    55.136     219.268  115733.350     218.300  114713.441
   0   7   2    55.212     205.855  114891.670     206.500  115612.854
  -1   5   6    55.240     205.844  114558.340     207.000  115848.150
  -4   1   6    55.247     200.266  118516.670     201.600  120101.275
  -1   0   8    55.283     205.837  114241.670     207.700  116319.326
  -3   5   3    55.332     197.205  113650.000     200.100  117011.387
   0   1   7    55.347     200.220  117525.000     203.400  121287.647
   3   2   1    55.367     196.407  113400.000     199.700  117234.485
   1   7   0    55.368     202.100  117641.670     205.400  121514.699
  -3   5   4    55.385     199.173  113625.000     202.500  117452.688
  -4   1   3    55.636     219.332  116216.650     222.300  119382.888
   2   6   0    55.756     252.019  118041.650     253.500  119433.317
  -3   2   8    55.843     273.730  119891.660     272.800  119078.598
  -1   1   8    55.843     239.614  119891.660     238.800  119078.598
  -4   2   5    55.856     285.990  120275.000     284.400  118941.519
   0   4   6    55.942     267.993  120699.990     265.200  118197.580
  -4   2   4    55.985     305.174  120924.990     301.100  117717.864
  -1   6   5    56.178     309.400  118466.650     304.300  114593.115
   2   0   4    56.263     296.108  117241.660     291.000  113231.619
  -3   5   2    56.475     270.760  112316.670     268.000  110038.560
  -1   7   3    56.615     240.330  108833.330     240.000  108534.582
  -1   4   7    56.615     260.558  108833.330     260.200  108534.582
  -3   5   5    56.632     239.352  108749.990     238.900  108339.946
   2   1   4    56.817     250.688  106041.660     251.400  106644.981
  -2   3   8    56.916     211.787  103233.330     214.300  105698.050
  -4   2   6    56.917     201.904  103233.330     204.300  105698.050
  -2   6   5    56.922     201.607  103233.330     204.000  105698.050
   0   2   7    57.015     220.325  102499.990     222.700  104721.552
   1   5   4    57.052     210.362  102724.990     212.000  104331.085
  -4   2   3    57.298     200.724  100366.650     202.500  102150.299
   3   4   0    57.319     202.038  100524.990     203.500  101984.684
   1   7   1    57.333     205.701   99966.660     207.600  101820.938
  -4   1   7    57.497     221.484  100441.650     221.700  100637.837
  -1   2   8    57.501     210.095  100441.650     210.300  100637.837
   2   5   2    57.507     212.592  100441.650     212.800  100637.837
  -4   0   2    57.583     218.904  100266.650     218.800  100171.676
   1   6   3    57.615     222.397  100158.320     222.200   99981.248
  -3   4   7    57.681     243.279  100741.650     242.100   99767.719
   1   0   6    57.808     226.378   98025.000     224.100   96062.525
   3   3   1    58.128     264.177   99325.020     261.900   97620.195
  -4   1   2    58.128     273.760   99325.020     271.400   97620.195
   0   7   3    58.174     279.153  103108.350     277.000  101523.670
   2   4   3    58.216     265.924  103141.680     264.100  101731.876
   1   1   6    58.352     251.032  102350.010     250.700  102079.634
   2   2   4    58.457     256.590  101366.670     257.200  101849.162
  -3   3   8    58.589     243.897   99558.340     245.400  100789.212
  -4   3   5    58.602     237.536   99558.340     239.000  100789.212
  -4   3   4    58.727     228.908   93591.670     231.400   95640.465
   1   4   5    58.751     241.912   96400.010     244.800   98715.623
  -3   5   1    58.768     228.266   92825.010     231.000   95061.737
   3   0   2    59.008     243.368   91150.010     243.600   91323.533
  -3   5   6    59.023     225.061   94458.340     225.200   94574.850
   2   6   1    59.052     230.840   94275.010     230.500   93997.199
  -4   2   7    59.125     227.707   93800.010     227.000   93218.338
  -1   7   4    59.357     222.931   93433.330     220.700   91572.479
   3   1   2    59.545     222.655   92258.340     222.200   91881.850
  -2   5   7    59.556     209.699   92058.340     209.600   91971.563
  -4   3   6    59.631     204.240   92058.350     204.600   92383.089
   0   3   7    59.726     205.445   88141.670     207.100   89567.117
  -4   2   2    59.745     199.266   91508.340     200.800   92922.602
  -2   1   9    59.783     199.209   91466.670     201.000   93118.692
  -2   7   2    59.801     204.670   91741.670     206.300   93209.086
   1   2   6    59.965     201.963   88925.000     203.600   90372.035
  -4   3   3    60.002     207.411   92316.660     209.000   93736.900
  -2   7   3    60.025     216.328   88958.320     218.100   90421.869
  -3   1   9    60.100     212.769   92508.311     214.200   93757.050
  -1   3   8    60.199     217.475   93758.311     217.400   93693.248
  -4   0   8    60.302     243.328   95124.990     241.400   93623.419
   1   7   2    60.400     244.596   95391.660     242.300   93609.275
   0   6   5    60.404     244.495   95391.660     242.200   93609.275
  -2   6   6    60.623     237.388   94925.000     236.200   93977.005
  -2   4   8    60.696     237.085   95391.660     235.700   94280.021
  -2   7   1    60.718     228.930   95141.660     228.000   94370.310
   0   5   6    60.824     229.560   94875.000     229.600   94907.820
  -4   1   8    60.832     220.320   91333.330     220.600   91565.600
   0   8   0    61.040     219.577   95233.320     221.000   96471.530
   2   3   4    61.129     215.951   92533.320     217.300   93692.606
   3   2   2    61.139     214.858   96116.650     216.100   97230.857
  -1   6   6    61.218     221.865   97058.311     222.700   97790.068
  -3   6   3    61.304     219.903   94058.311     220.800   94827.353
  -3   6   4    61.353     219.702   97491.641     220.900   98557.657
  -2   2   9    61.373     218.074   97541.641     219.300   98641.640
  -2   7   4    61.383     218.969   97541.641     220.200   98641.640
  -1   5   7    61.463     215.474   97349.980     217.200   98915.604
   0   8   1    61.604     223.863   94525.000     225.300   95742.461
  -4   1   1    61.685     224.767   95433.350     225.400   95971.832
  -3   2   9    61.686     225.664   95433.350     226.300   95971.832
  -4   3   7    61.779     227.921   98700.029     229.400   99985.535
   3   4   1    61.861     226.217   99975.029     226.900  100579.958
   3   5   0    62.132     241.694  100066.680     241.900  100237.062
   0   7   4    62.169     238.781  100433.340     239.200  100785.798
  -3   4   8    62.306     241.103  102116.650     241.400  102368.630
  -4   4   5    62.318     236.997  106183.320     237.000  106186.334
  -3   6   2    62.377     236.789  106741.650     236.600  106571.733
  -4   3   2    62.384     241.292  102866.650     241.300  102873.325
  -4   2   8    62.407     237.144  103066.650     237.000  102941.312
  -4   4   4    62.439     236.347  107058.320     236.000  106744.222
  -3   5   7    62.478     234.932  107041.650     234.600  106739.201
  -3   6   5    62.525     229.649  103433.311     229.000  102849.762
   1   3   6    62.598     243.850  106766.650     243.200  106198.043
  -1   8   1    62.698     222.177  106241.650     221.200  105308.921
   2   7   0    62.745     223.977  102299.980     222.600  101045.685
   1   6   4    62.921     215.852   98908.320     216.300   99319.699
   2   5   3    62.988     218.306   98608.320     218.600   98873.989
  -1   8   2    63.085     213.705   97841.660     214.200   98295.484
  -1   7   5    63.138     212.700  101708.320     212.700  101708.398
  -4   2   1    63.247     207.657   96649.990     208.700   97623.479
   0   8   2    63.279     219.132  100308.320     220.000  101104.504
  -4   4   6    63.311     221.891   96583.320     222.800   97376.190
   2   6   2    63.350     215.134   96958.320     215.400   97197.872
   0   4   7    63.403     215.290   96891.650     215.300   96900.833
   1   8   0    63.422     233.158   96924.990     233.000   96793.396
   0   0   8    63.444     216.101   97041.660     215.700   96681.964
   1   5   5    63.499     217.294  100208.311     217.000   99936.953
  -4   4   3    63.669     239.414   95299.990     239.300   95209.365
   3   3   2    63.743     224.619   94833.311     224.400   94648.471
  -2   7   5    63.832     259.763   94258.311     259.600   94139.768
  -1   4   8    63.860     232.357   93883.320     232.400   93918.008
   0   1   8    63.959     224.160   93216.650     224.500   93499.466
  -2   3   9    63.972     241.434   93216.650     241.800   93499.466
  -1   1   9    64.247     237.898   91949.980     239.800   93426.532
  -3   3   9    64.278     276.600   89041.650     278.100   90010.087
   1   7   3    64.479     289.469   88808.311     291.500   90058.703
  -3   6   1    64.542     298.559   92758.311     299.300   93219.381
   2   1   5    64.548     260.653   92758.311     261.300   93219.381
  -1   8   3    64.572     285.322   93058.311     285.400   93109.074
   2   4   4    64.759     294.401   87808.311     294.700   87986.850
  -3   6   6    64.783     260.627   90516.650     261.300   90984.893
  -4   3   8    64.983     243.937   88458.330     243.900   88431.465
  -4   1   9    65.158     228.241   82225.000     230.000   83497.254
   1   8   1    65.237     227.197   82550.010     227.800   82988.920
  -2   6   7    65.289     228.844   85850.020     229.000   85966.923
  -2   5   8    65.360     228.771   82391.680     229.000   82556.768
  -4   4   7    65.389     225.403   85558.350     225.600   85707.808
   0   2   8    65.491     248.240   85691.689     248.300   85732.950
   4   0   0    65.707     227.791   87158.359     227.100   86630.178
  -1   2   9    65.775     228.372   84200.020     227.900   83852.269
  -4   3   1    65.805     229.950   87325.020     229.900   87286.802
   2   7   1    65.827     234.301   87575.020     234.100   87425.089
  -4   4   2    65.975     233.171   84266.670     234.400   85157.305
   0   8   3    66.018     243.143   84575.000     244.300   85381.473
   2   2   5    66.073     222.751   85108.330     223.500   85681.427
   3   1   3    66.174     224.151   84841.660     225.800   86094.384
   1   4   6    66.183     224.648   84841.660     226.300   86094.384
   4   1   0    66.213     233.651   85033.330     235.300   86238.020
  -3   0  10    66.290     243.303   88424.990     245.200   89808.987
   3   5   1    66.480     268.602   87308.320     268.500   87242.012
   0   6   6    66.494     269.305   87474.980     269.100   87341.603
  -4   2   9    66.676     259.607   87216.660     261.300   88357.742
  -3   1  10    66.793     262.327   88441.660     263.100   88963.963
   1   1   7    66.891     261.208   88700.000     262.000   89238.902
  -3   5   8    66.907     242.182   92100.000     242.900   92646.724
  -4   5   5    66.919     234.717   88966.670     235.100   89256.942
  -4   5   4    67.035     233.553   89183.350     233.400   89066.810
   0   7   5    67.101     237.815   89016.680     237.500   88781.177
  -1   6   7    67.103     242.421   89016.680     242.100   88781.177
  -1   8   4    67.120     223.250   89100.010     222.700   88661.895
  -2   0  10    67.232     253.303   88950.010     251.600   87757.693
   3   4   2    67.296     244.142   88575.010     242.300   87243.188
  -2   7   6    67.308     211.295   88575.010     209.700   87243.188
  -2   4   9    67.518     204.639   85825.000     204.400   85624.350
  -2   8   2    67.535     180.238   85366.670     180.400   85520.100
   3   2   3    67.680     204.151   83975.000     205.400   85005.372
   4   2   0    67.718     185.158   83691.670     186.500   84909.618
  -2   1  10    67.732     185.839   83458.340     187.400   84866.228
   3   6   0    67.742     171.857   83458.340     173.300   84866.228
  -2   8   3    67.745     169.972   83458.340     171.400   84866.228
  -3   4   9    67.815     165.555   82750.010     167.500   84705.874
  -1   7   6    67.870     166.321   79266.680     168.500   81356.774
  -4   5   6    67.876     170.043   82475.010     172.200   84580.742
  -3   7   3    67.951     175.111   82675.010     176.900   84372.715
   0   5   7    67.964     170.756   82675.010     172.500   84372.715
  -3   7   4    67.998     179.459   83000.010     180.800   84245.425
   0   3   8    68.004     178.367   83000.010     179.700   84245.425
  -3   6   7    68.072     178.911   82375.000     180.600   83937.417
   1   8   2    68.096     178.122   82016.670     180.100   83848.777
  -4   5   3    68.221     192.168   81991.660     193.600   83217.960
  -1   3   9    68.283     180.230   82324.990     180.800   82846.567
  -3   2  10    68.292     189.683   82008.320     190.500   82716.685
   1   2   7    68.389     184.158   78916.650     184.200   78952.310
  -2   8   1    68.394     224.899   82258.320     224.600   82039.776
  -1   5   8    68.405     199.489   79208.320     199.000   78820.413
  -4   4   8    68.501     238.238   81899.980     237.500   81393.312
  -5   0   6    68.504     237.174   78774.980     236.300   78195.564
   2   6   3    68.560     222.298   82316.650     220.600   81064.248
   2   3   5    68.575     203.738   82449.990     201.900   80969.351
  -3   7   2    68.969     246.317   78291.660     245.300   77646.793
  -5   1   6    68.999     239.912   81016.660     239.500   80738.392
  -2   8   4    69.019     237.974   80983.320     237.600   80729.106
   1   6   5    69.049     242.692   77491.650     242.900   77624.711
  -3   7   5    69.109     230.442   76891.650     231.300   77465.620
  -4   3   9    69.167     231.390   76616.660     232.200   77153.755
  -2   2  10    69.221     235.819   75791.650     237.200   76682.270
   2   5   4    69.274     233.460   75224.980     235.100   76285.506
  -5   1   5    69.275     226.807   75224.980     228.400   76285.506
  -4   4   1    69.303     228.599   74716.650     230.300   75832.781
   1   7   4    69.485     241.096   73666.670     240.800   73485.876
   0   8   4    69.759     242.516   74983.350     240.700   73864.594
  -5   1   7    69.782     238.050   71983.359     236.200   70868.923
  -4   5   7    69.884     224.500   71233.350     223.600   70663.352
   2   7   2    69.893     235.845   71233.350     234.900   70663.352
  -4   0  10    69.901     229.517   71100.010     228.800   70656.647
  -5   0   4    70.112     210.518   70233.320     211.700   71024.300
   3   3   3    70.155     222.498   70083.320     224.200   71159.827
   4   3   0    70.192     209.233   69783.320     211.500   71303.817
   0   9   1    70.211     204.639   69758.320     207.000   71377.309
   2   8   0    70.302     202.639   69749.971     205.500   71733.585
  -4   1  10    70.392     208.857   70433.301     211.100   71954.509
  -4   5   2    70.452     209.781   71016.650     211.300   72048.486
  -5   2   6    70.476     211.641   68066.660     213.400   69202.915
  -5   1   4    70.603     219.181   71375.000     219.900   71843.827
   1   5   6    70.654     215.812   71416.670     216.200   71673.664
  -1   8   5    70.673     219.494   71566.670     219.500   71570.466
  -5   2   5    70.749     224.129   71450.010     223.500   71049.708
  -3   3  10    70.757     226.731   68475.010     226.200   68154.444
  -2   6   8    70.837     225.119   68241.689     223.900   67504.927
   1   3   7    70.852     227.145   70808.359     226.200   70220.593
  -3   7   1    71.029     218.758   69425.020     217.600   68691.941
  -5   0   8    71.121     209.194   66400.010     207.600   65391.848
  -1   9   1    71.236     197.623   65900.010     196.400   65086.998
  -5   2   7    71.252     200.620   68658.340     199.400   67826.052
  -3   7   6    71.260     196.999   65816.670     195.900   65084.206
  -2   8   5    71.330     189.895   67841.680     190.000   67916.853
   0   4   8    71.451     209.288   68033.340     209.800   68366.324
  -1   9   2    71.599     176.124   64650.010     178.400   66332.019
  -5   1   8    71.608     175.192   67408.340     177.400   69117.966
   4   1   1    71.634     183.214   64916.670     185.400   66475.293
  -2   3  10    71.672     182.447   65175.000     184.400   66577.923
  -1   4   9    71.723     182.767   65100.000     184.900   66628.298
   3   5   2    71.733     178.194   65083.340     180.300   66630.946
  -2   7   7    71.743     181.653   65083.340     183.800   66630.946
   0   9   2    71.782     181.355   65466.670     182.900   66587.083
  -4   2  10    71.856     187.509   65800.000     188.200   66285.557
   3   6   1    71.915     192.157   65708.330     192.400   65874.323
   1   9   0    71.916     190.160   65708.330     190.400   65874.323
   1   8   3    71.944     188.836   65591.670     189.000   65705.510
  -2   5   9    71.950     193.143   65483.340     193.200   65521.939
   2   4   5    72.009     190.612   64700.000     190.900   64895.810
  -5   2   4    72.065     194.394   64291.660     194.600   64427.933
  -3   5   9    72.238     211.463   63524.990     209.200   62172.832
  -3   6   8    72.328     217.898   60200.000     215.000   58609.577
  -4   6   5    72.340     217.881   62791.670     214.900   61085.196
   2   0   6    72.364     216.062   62783.340     212.800   60901.912
  -4   6   4    72.452     222.190   62650.010     217.800   60198.773
  -4   4   9    72.589     210.018   59291.689     206.600   57377.309
  -1   0  10    72.644     215.190   61516.689     212.500   59988.456
   2   1   6    72.848     199.254   58841.680     198.800   58573.949
   0   7   6    72.898     184.097   60991.680     184.800   61458.282
  -4   5   8    72.906     180.330   58408.350     181.200   58973.016
  -5   3   6    72.908     181.823   58408.350     182.700   58973.016
  -5   1   3    72.958     178.744   60766.680     180.300   61829.296
  -1   9   3    73.000     174.219   61066.680     175.600   62038.829
   0   1   9    73.014     185.630   58466.680     187.300   59523.377
   3   0   4    73.033     183.133   58408.350     185.000   59605.282
  -5   2   8    73.062     174.228   61166.689     175.800   62275.783
   4   2   1    73.088     182.125   58891.689     183.500   59784.571
  -1   1  10    73.127     182.097   59000.020     183.400   59847.061
  -5   3   5    73.177     172.010   61375.010     173.500   62442.726
   2   8   1    73.225     171.392   58233.340     173.700   59812.023
  -4   6   6    73.264     172.720   58450.010     174.600   59729.463
   0   6   7    73.350     174.605   58066.680     176.700   59468.433
  -1   7   7    73.483     182.691   58225.010     183.500   58741.988
   3   1   4    73.515     185.415   58183.340     186.100   58614.207
   3   4   3    73.557     184.742   57991.670     185.300   58342.563
   4   4   0    73.593     191.429   58191.670     191.200   58052.669
  -4   6   3    73.598     205.021   60916.670     204.300   60488.837
   1   9   1    73.628     206.794   58708.340     205.100   57750.263
  -5   3   7    73.673     215.774   58783.340     213.300   57442.928
  -4   5   1    73.686     215.225   58991.670     212.100   57290.885
  -1   6   8    73.776     224.008   59133.340     219.400   56725.290
   3   7   0    74.097     205.263   55058.330     203.100   53903.823
  -3   4  10    74.148     197.719   57333.330     196.400   56571.141
  -3   1  11    74.197     192.273   54358.320     192.200   54317.044
   1   4   7    74.241     193.351   53974.990     194.200   54449.912
  -4   3  10    74.270     184.976   56099.980     186.400   56966.940
   2   2   6    74.292     188.815   56108.320     190.300   56994.590
   0   9   3    74.369     184.860   56474.990     185.600   56928.082
  -5   2   3    74.402     183.470   54141.650     183.900   54395.635
  -3   7   7    74.415     183.744   53858.311     184.500   54302.668
   0   8   5    74.442     180.174   53458.311     181.400   54188.389
  -5   1   9    74.444     181.675   55483.311     183.400   56541.852
   0   2   9    74.457     186.062   53116.641     187.700   54055.774
  -5   3   4    74.476     181.498   52966.641     183.100   53905.616
  -1   2  10    74.569     184.956   54933.311     185.800   55436.096
   2   6   4    74.619     187.253   52283.320     187.600   52477.547
  -2   8   6    74.640     195.723   52149.990     195.900   52244.205
   2   7   3    74.885     217.981   51316.670     215.100   49969.172
   3   2   4    74.955     216.058   51058.340     213.100   49669.817
  -2   4  10    75.046     220.142   50883.350     217.400   49623.590
  -1   8   6    75.178     199.042   50233.340     198.500   49960.255
  -4   6   7    75.211     194.862   49575.010     195.900   50104.368
  -3   8   3    75.256     194.529   49958.350     195.100   50251.953
  -3   8   4    75.301     195.947   50008.340     196.700   50393.410
   1   7   5    75.357     200.201   50533.340     200.300   50583.542
  -1   9   4    75.416     197.951   50658.340     198.100   50734.681
  -5   3   8    75.461     199.205   50866.670     199.100   50812.870
   1   0   8    75.461     206.609   50866.670     206.500   50812.870
   4   3   1    75.486     202.847   48866.670     202.200   48555.269
  -3   2  11    75.632     206.451   51808.340     204.800   50982.879
  -4   6   2    75.762     193.094   51516.670     192.100   50987.676
   0   5   8    75.783     202.743   51408.330     201.900   50981.539
  -2   9   2    75.812     186.969   48850.000     186.600   48657.409
  -5   0   2    75.830     196.591   48941.670     196.000   48647.702
  -5   2   9    75.878     184.427   50991.670     184.300   50921.322
   1   1   8    75.937     195.143   50308.330     196.200   50854.890
   1   6   6    75.958     187.697   50183.330     188.900   50828.526
  -2   9   3    76.012     180.879   48491.660     180.800   48449.556
  -1   5   9    76.050     190.427   48241.670     190.700   48380.298
  -3   8   2    76.232     178.261   47891.689     178.400   47966.398
  -5   4   6    76.262     179.678   47791.689     179.800   47856.856
  -2   1  11    76.272     186.873   47791.689     187.000   47856.856
  -5   1   2    76.305     185.239   47816.689     185.100   47744.853
   2   5   5    76.330     189.385   47883.350     189.000   47689.104
   1   9   2    76.347     179.760   47825.020     179.400   47633.591
  -3   8   5    76.367     174.307   47691.689     174.100   47578.732
  -4   1  11    76.481     178.456   47266.670     178.500   47290.029
  -5   4   5    76.526     178.412   47550.000     177.800   47224.093
  -2   9   1    76.631     181.370   46891.660     181.900   47166.114
   2   3   6    76.677     183.895   44741.660     184.300   44939.096
   1   8   4    76.728     178.322   47066.650     178.700   47266.431
  -5   3   3    76.785     186.826   47549.990     186.500   47384.100
   0   3   9    76.840     187.191   45424.990     186.800   45235.442
  -4   5   9    76.898     197.908   45458.340     197.700   45362.655
  -1   3  10    76.952     184.306   47608.340     184.500   47708.592
   3   6   2    77.009     193.719   47975.000     193.300   47767.661
  -5   4   7    77.015     205.144   45708.330     204.700   45510.674
  -2   7   8    77.086     207.828   48008.340     207.300   47764.562
   2   8   2    77.122     208.888   46041.680     207.600   45475.660
  -2   6   9    77.220     212.133   46158.340     210.200   45320.858
  -2   9   4    77.229     214.618   48291.670     213.000   47566.326
   3   3   4    77.333     200.233   45683.320     199.000   45122.571
   1   2   8    77.361     196.922   45808.320     195.400   45103.060
   4   0   2    77.432     206.486   45616.650     205.300   45094.341
  -3   6   9    77.502     215.165   45791.650     213.700   45170.367
  -4   4  10    77.602     211.562   45766.650     210.800   45437.756
  -2   2  11    77.694     210.333   46441.660     208.800   45767.149
  -5   2   2    77.727     208.739   44050.000     207.600   43570.434
  -5   0  10    77.784     192.636   45541.660     193.500   45951.001
  -5   4   4    77.806     196.612   45608.330     197.400   45974.694
   3   5   3    77.847     199.324   43675.000     199.400   43708.282
   4   5   0    77.882     195.979   45758.330     196.400   45955.167
  -4   2  11    77.901     190.211   45541.660     191.000   45920.108
   4   1   2    77.904     197.282   45541.660     198.100   45920.108
   0   9   4    77.938     182.918   45083.330     184.400   45816.718
  -3   3  11    78.003     186.432   44833.340     188.000   45590.741
   3   7   1    78.132     180.845   41983.330     182.400   42708.270
  -4   6   8    78.153     178.544   44250.000     179.700   44824.680
  -3   8   1    78.218     179.354   44116.670     180.300   44583.451
  -5   3   9    78.247     177.256   41941.670     177.900   42247.116
  -5   1  10    78.256     177.218   44216.670     177.700   44457.558
  -3   5  10    78.427     178.240   41433.340     179.500   42021.305
  -3   8   6    78.441     178.529   41475.010     179.700   42021.074
   2   9   0    78.460     177.184   41358.340     178.600   42022.220
   1   5   7    78.518     185.964   43558.340     187.400   44233.413
  -3   7   8    78.534     182.170   41283.340     183.800   42025.221
  -4   7   5    78.545     186.667   41516.670     187.800   42022.385
  -4   7   4    78.654     198.353   41325.010     199.800   41930.138
  -5   4   8    78.777     228.035   39466.670     227.600   39316.367
   4   4   1    78.802     208.116   41725.000     207.100   41318.523
   0  10   0    78.810     232.334   41725.000     231.200   41318.523
  -1   9   5    78.817     230.249   39600.000     228.800   39103.179
  -2   8   7    78.908     255.874   42550.000     250.200   40683.985
  -4   6   1    78.916     247.020   40225.000     241.600   38479.108
  -2   5  10    79.309     264.055   41775.000     260.200   40563.997
   0  10   1    79.314     251.934   39525.000     248.600   38485.722
   4   2   2    79.317     255.380   39525.000     252.000   38485.722
  -4   7   6    79.444     234.422   38983.320     234.300   38942.851
  -2   9   5    79.449     235.702   41249.990     235.300   41109.573
   0   7   7    79.528     246.705   39733.320     244.600   39058.142
  -5   2  10    79.667     218.373   37491.660     216.600   36885.257
   1   3   8    79.717     240.243   39775.000     238.200   39101.326
  -4   7   3    79.770     211.530   37500.000     210.100   36994.689
  -1   7   8    79.944     191.645   37125.010     192.700   37534.752
   2   4   6    79.978     203.857   39400.019     204.900   39804.205
   0   8   6    80.027     188.964   37158.349     190.300   37685.634
   1   9   3    80.041     192.869   39300.019     194.300   39885.401
  -2   3  11    80.047     190.631   37083.349     192.200   37696.276
  -5   3   2    80.080     188.468   39200.019     190.100   39881.937
  -5   4   3    80.085     194.758   37166.689     196.100   37680.626
   0   4   9    80.139     195.960   39450.020     196.800   39788.809
  -1   4  10    80.249     188.186   36833.340     189.300   37270.613
  -4   3  11    80.253     200.314   36833.340     201.500   37270.613
  -1  10   1    80.297     212.741   36733.340     214.000   37169.570
  -5   5   6    80.505     224.821   37641.641     224.400   37500.674
  -1   8   7    80.595     229.563   37924.980     229.300   37838.131
  -5   1   1    80.611     228.600   38041.641     228.200   37908.504
   3   4   4    80.626     213.776   38066.641     213.500   37968.404
  -1  10   2    80.646     217.291   38083.311     217.100   38016.344
   2   7   4    80.766     231.812   37899.980     232.100   37994.257
  -5   5   5    80.766     220.626   37899.980     220.900   37994.257
   0  10   2    80.821     217.429   35441.650     218.000   35627.976
   1  10   0    80.951     239.628   36108.330     236.400   35142.185
   0   6   8    80.971     255.838   36091.660     252.300   35100.301
   3   8   0    81.192     225.559   36024.990     223.400   35338.564
  -1   6   9    81.233     227.984   35666.650     227.200   35421.669
  -5   5   7    81.248     214.421   33183.320     214.600   33238.694
   2   9   1    81.280     216.174   35566.650     215.900   35476.570
  -3   4  11    81.289     214.959   33333.320     214.800   33283.980
  -4   7   7    81.344     208.952   35499.990     208.900   35482.428
  -3   8   7    81.501     201.812   35349.990     201.100   35101.086
   2   6   5    81.508     214.505   33216.660     213.400   32875.364
  -5   4   9    81.531     203.858   33425.000     202.000   32818.348
   3   1   5    81.588     221.107   32891.670     220.400   32681.583
   4   3   2    81.659     205.779   34816.660     205.800   34823.912
   2   1   7    81.791     203.204   32241.670     205.200   32878.231
  -4   5  10    81.827     189.194   32300.010     191.200   32988.702
  -3   0  12    81.871     202.673   32608.340     204.100   33069.221
  -4   7   2    81.884     191.343   32725.010     192.400   33087.582
   2   8   3    81.960     187.266   30316.690     188.800   30815.569
  -1  10   3    81.996     190.622   30150.020     192.100   30619.359
  -5   3  10    82.006     187.600   32316.690     188.700   32696.868
  -5   2   1    82.012     194.957   32316.690     196.100   32696.868
  -5   5   4    82.028     187.996   32400.020     188.400   32539.409
  -4   6   9    82.066     195.372   32450.020     194.500   32160.939
   1   7   6    82.076     205.179   30283.350     204.000   29936.446
   0   0  10    82.181     219.097   29383.340     217.200   28876.705
  -3   1  12    82.338     220.569   28791.680     218.000   28124.930
   1   8   5    82.420     228.406   29033.340     225.600   28324.411
   0   9   5    82.461     251.457   28925.000     249.500   28476.556
   1  10   1    82.603     247.948   29483.320     244.500   28669.018
  -1   1  11    82.604     233.693   27441.650     230.200   26627.435
   0   1  10    82.647     235.116   27399.990     231.300   26517.694
  -2   9   6    82.653     248.229   27399.990     244.200   26517.694
  -4   0  12    82.950     189.696   27383.330     188.200   26953.059
   3   2   5    82.986     191.587   27141.670     191.800   27202.096
  -5   5   8    82.987     147.736   27141.670     147.900   27202.096
   1   4   8    82.987     190.688   27141.670     190.900   27202.096
   3   6   3    82.999     191.998   24975.000     192.800   25184.173
   4   5   1    83.012     189.037   27000.000     190.100   27304.624
  -5   1  11    83.013     145.283   27000.000     146.100   27304.624
   4   6   0    83.035     169.507   26975.000     170.800   27388.125
   3   7   2    83.107     147.393   26225.000     151.000   27524.402
  -1   9   6    83.176     132.847   24141.670     136.100   25338.623
   2   2   7    83.188     156.017   26150.000     159.800   27433.417
  -3   9   3    83.252     150.852   24158.330     154.100   25209.849
  -3   9   4    83.296     159.660   23999.990     163.500   25168.178
  -2   7   9    83.314     136.090   23974.990     139.400   25155.275
  -2   4  11    83.314     152.882   23974.990     156.600   25155.275
   0  10   3    83.321     159.521   23974.990     163.400   25155.275
  -5   4   2    83.347     138.623   23966.660     142.000   25148.684
  -4   1  12    83.415     161.494   24141.660     164.900   25170.667
  -4   4  11    83.518     217.669   24958.340     218.300   25103.196
  -3   6  10    83.571     245.833   23483.340     242.400   22831.950
  -3   7   9    83.590     266.567   23525.010     261.800   22691.102
   1   6   7    83.661     230.246   25591.670     222.400   23877.217
  -3   2  12    83.733     280.370   23033.340     266.700   20842.001
  -1   2  11    83.999     269.899   19883.330     258.400   18225.178
   0   2  10    84.041     238.082   19516.670     232.900   18676.289
  -2   8   8    84.111     190.917   19433.340     191.800   19613.605
   2   5   6    84.175     183.903   18958.330     190.100   20257.600
  -3   9   2    84.204     136.133   19008.330     141.200   20449.663
  -4   7   8    84.231     135.477   19150.000     141.100   20772.666
  -5   5   3    84.281     145.525   19325.010     151.600   20972.057
   0   5   9    84.335     177.248   20125.000     180.700   20916.620
  -3   9   5    84.336     143.407   20125.000     146.200   20916.620
  -1  10   4    84.337     142.230   20125.000     145.000   20916.620
  -5   3   1    84.338     163.025   20125.000     166.200   20916.620
  -5   2  11    84.407     182.509   18116.680     183.000   18214.214
  -2   6  10    84.442     200.136   20283.340     197.300   19712.623
  -1   5  10    84.444     213.887   18341.670     209.500   17596.981
   1   9   4    84.689     252.980   18500.000     238.200   16401.521
  -2  10   2    84.722     237.984   16100.000     228.500   14842.324
  -4   2  12    84.807     152.643   17008.340     155.000   17537.651
   3   5   4    84.817     186.948   15058.340     190.700   15668.900
   4   4   2    84.914     162.557   15750.000     165.300   16286.051
  -2  10   3    84.917     196.189   15750.000     199.500   16286.051
  -4   7   1    84.982     187.240   16100.000     189.400   16473.670
   4   1   3    85.025     168.381   14241.670     169.300   14397.485
  -2   0  12    85.039     171.111   16325.000     171.500   16399.329
   2   9   2    85.074     206.525   14383.330     205.500   14240.912
   3   8   1    85.138     217.290   14375.000     213.600   13890.980
   1  10   2    85.244     185.576   13474.990     185.400   13449.473
  -5   4  10    85.259     175.132   11583.320     174.600   11513.032
   3   3   5    85.307     179.893   13533.320     178.200   13279.786
  -6   0   6    85.342     162.796   11608.320     160.700   11311.366
   5   0   0    85.393     168.951   11349.990     169.200   11383.533
  -6   1   7    85.396     134.402   11349.990     134.600   11383.533
  -3   5  11    85.474     157.974    9858.330     158.300    9899.071
  -2   1  12    85.502     151.713    9916.660     152.600   10032.929
   2   3   7    85.508     142.368    9916.660     143.200   10032.929
  -6   0   8    85.517     131.931   11983.330     132.000   11995.900
  -2  10   1    85.521      96.883   10025.000      96.800   10007.873
  -3   8   8    85.532      91.879   10025.000      91.800   10007.873
  -4   8   5    85.543     111.001    9708.340     112.300    9936.876
  -5   6   6    85.624     127.912    8983.330     132.100    9581.165
   1   1   9    85.629     130.333    8983.330     134.600    9581.165
  -4   8   4    85.650     150.912    9124.990     153.700    9465.245
  -5   5   9    85.713     205.676    7558.330     197.300    6955.229
  -6   1   6    85.805     165.084    5783.340     156.600    5204.189
   5   1   0    85.857     156.796    3975.000     158.000    4036.267
  -5   6   5    85.882     177.133    3933.340     178.500    3994.274
  -6   1   8    85.980     153.405    1791.670     162.400    2007.929
  -3   3  12    86.051     149.410    5491.670     141.700    4939.509
  -2  10   4    86.105     192.814    5825.000     189.400    5620.523
  -3   9   1    86.148     204.576    5533.340     200.600    5320.352
  -1   3  11    86.316     163.672    7400.000     160.700    7133.658
   0   3  10    86.358     103.444    7166.670     107.600    7754.094
  -5   6   7    86.359     160.069    7166.670     166.500    7754.094
  -3   9   6    86.366     163.557    9058.340     169.400    9717.089
   4   2   3    86.414     118.640    9308.340     121.100    9698.411
  -4   8   6    86.428     170.043    9316.670     171.700    9499.165
   0   8   7    86.510     234.074   10800.000     222.400    9749.588
  -5   3  11    86.723     183.595   12900.000     174.500   11653.556
  -4   8   3    86.749     174.555   12933.330     167.700   11937.485
  -6   2   7    86.785     140.733   13008.330     137.200   12363.383
   0  10   4    86.799     153.502   14758.330     150.400   14167.847
  -2   9   7    86.825     139.578   12691.660     138.900   12568.682
  -2   2  12    86.891     153.000   12466.670     153.700   12581.035
  -1   8   8    86.920     114.953   13883.340     116.800   14333.117
  -4   6  10    86.933     127.038   13966.670     128.600   14312.330
   0   7   8    87.010     130.506   13866.670     133.000   14401.666
   1   2   9    87.018     144.734   13866.670     147.500   14401.666
  -4   3  12    87.122     147.542   14641.670     148.700   14872.418
  -5   6   4    87.131     161.726   16508.340     163.000   16769.446
   1   5   8    87.159     160.960   15133.340     160.400   15028.205
  -6   2   6    87.193     148.224   16966.680     148.100   16938.340
  -6   1   5    87.206     148.725   17200.010     147.600   16940.827
   5   2   0    87.244     131.746   16891.680     131.600   16854.203
  -1   7   9    87.269     135.330   16708.350     135.600   16775.102
   2  10   0    87.311     158.612   16175.010     160.600   16583.040
  -6   2   8    87.368     161.367   16125.000     162.400   16332.023
  -2   5  11    87.484     133.888   17783.330     135.300   18160.515
  -5   5   2    87.517     147.811   17899.990     149.300   18262.534
   2   7   5    87.541     133.390   17874.990     135.000   18309.152
  -6   1   9    87.555     168.690   17624.990     172.100   18344.753
  -5   4   1    87.579     144.072   17833.330     146.200   18363.908
  -1  10   5    87.661     178.515   18000.000     179.600   18219.533
  -4   5  11    87.687     194.912   19875.000     194.900   19872.608
   2   8   4    87.731     183.581   19741.670     183.100   19638.298
   0   9   6    87.927     218.043   19691.670     216.100   19342.354
  -5   6   8    88.083     215.512   21308.340     219.100   22023.710
  -4   7   9    88.093     220.407   21450.000     223.700   22095.786
   4   6   1    88.108     197.429   19708.330     200.400   20305.917
  -5   0  12    88.251     202.783   22175.000     201.500   21895.261
  -2  10   5    88.282     173.280   21883.330     173.000   21812.608
  -4   8   7    88.303     171.178   21725.000     171.200   21730.530
  -1   9   7    88.487     186.382   23308.330     186.100   23237.958
   3   4   5    88.544     195.422   23866.660     193.300   23351.218
  -6   2   5    88.592     162.785   23558.320     162.400   23447.100
  -5   1  12    88.713     126.236   23083.320     127.800   23658.881
   4   3   3    88.725     192.116   22883.320     195.400   23672.448
   2   4   7    88.745     189.878   22824.990     193.400   23679.635
  -4   8   2    88.838     111.658   23941.650     115.200   25484.856
   1  10   3    88.865     115.389   24199.990     118.400   25479.447
  -6   2   9    88.941     110.279   23799.980     114.100   25478.029
   3   7   3    89.020     106.331   23866.650     110.000   25542.238
   1   8   6    89.028     102.201   25458.320     106.000   27386.174
   4   7   0    89.055      96.545   23533.330     100.700   25602.670
   0  11   1    89.073     123.881   23608.330     129.100   25639.439
   4   5   2    89.076     102.866   23608.330     107.200   25639.439
   3   9   0    89.077     112.174   23608.330     116.900   25639.439
  -6   3   7    89.096     117.147   23991.660     121.200   25680.391
  -6   0   4    89.133     105.516   24241.660     108.800   25774.199
  -2   3  12    89.201     104.776   24600.000     107.600   25944.109
   2   6   6    89.265     103.511   26658.340     106.200   28061.466
  -3   4  12    89.287     104.271   26825.000     106.800   28142.170
   1   3   9    89.328     122.434   26941.670     125.500   28308.137
  -5   6   3    89.370     116.156   26991.670     119.300   28472.781
  -3   9   7    89.383     134.123   26775.010     138.500   28550.884
  -5   5  10    89.420     121.361   26408.340     126.500   28692.135
   0   6   9    89.423      89.030   26408.340      92.800   28692.135
  -6   3   6    89.503     116.625   26250.010     122.300   28866.642
  -1   6  10    89.532      91.617   26083.340      96.400   28877.746
  -1   4  11    89.551      83.344   26016.670      87.800   28873.188
   5   3   0    89.554      95.407   27725.000     100.500   30764.008
  -3   7  10    89.587     113.448   25666.670     120.200   28812.616
   0   4  10    89.593      79.987   27358.340      84.700   30677.539
  -6   1   4    89.595     105.956   27358.340     112.200   30677.539
  -6   0  10    89.657     197.172   27133.340     208.700   30398.839
   1   7   7    89.677      96.440   26950.010     102.200   30265.551
  -6   3   8    89.678     208.166   26950.010     220.600   30265.551
   2   9   3    89.836     222.363   26958.340     228.900   28566.630
   3   6   4    89.903     146.839   26833.340     149.300   27740.140
                Summe Fo=   530113.19    Summe Fc=   531670.20
