# Supplementary material for: Synthesis of Aluminum-Based Metal–Organic Framework (MOF)-Derived Carbon Nanomaterials and Their Water Adsorption Isotherm
Source: Nanomaterials (Basel). 2023 Aug 16;13(16):2351. doi: 10.3390/nano13162351 (PMC10458837; doi:10.3390/nano13162351)
Supplement: Supplementary file 1 [file nanomaterials-13-02351-s001.zip › A200_XRD.Dat]

   H   K   L    2_Theta       Fo       sum yo        Fc       sum yc
 ---------------------------------------------------------------------
   1   1   0     5.900       4.251      40.597       4.300      41.535
   2   0   0     8.347     160.287    2684.321     160.300    2684.753
   1   0   1     9.319      15.448      98.520      15.400      97.902
   2   2   0    11.815      19.609      27.008      19.600      26.983
   1   2   1    12.523       2.001       9.342       2.000       9.335
   2   1   1    12.523       2.001       9.342       2.000       9.335
   3   1   0    13.216      20.248      61.320      20.200      61.030
   1   3   0    13.216      20.248      61.320      20.200      61.030
   3   0   1    15.069     156.022    1506.502     156.000    1506.085
   4   0   0    16.739      43.827     113.977      43.800     113.836
   3   2   1    17.250      51.833     291.652      51.800     291.280
   2   3   1    17.250      51.833     291.652      51.800     291.280
   1   1   2    17.730       3.373      72.871       3.500      78.464
   3   3   0    17.762      11.723      77.287      11.600      75.677
   2   0   2    18.701      22.693     134.191      22.900     136.651
   2   4   0    18.732      34.232     154.914      34.100     153.723
   4   2   0    18.732      34.232     154.914      34.100     153.723
   4   1   1    19.191      59.874     335.137      59.900     335.427
   1   4   1    19.191      59.874     335.137      59.900     335.427
   2   2   2    20.510       0.817      57.923       0.900      70.282
   3   1   2    21.359       1.403      65.736       1.500      75.120
   1   3   2    21.359       1.403      65.736       1.500      75.120
   1   5   0    21.386       1.114      65.057       1.200      75.448
   5   1   0    21.386       1.114      65.057       1.200      75.448
   4   3   1    22.595      80.928     585.513      80.900     585.106
   5   0   1    22.595      80.928     585.513      80.900     585.106
   3   4   1    22.595      80.928     585.513      80.900     585.106
   4   0   2    23.734      25.955     169.692      26.600     178.231
   4   4   0    23.758      64.653     188.207      64.000     184.423
   5   2   1    24.126      45.743     215.554      45.800     216.093
   2   5   1    24.126      45.743     215.554      45.800     216.093
   3   3   2    24.477      18.020     184.639      18.600     196.713
   5   3   0    24.501      50.705     179.713      50.400     177.559
   3   5   0    24.501      50.705     179.713      50.400     177.559
   2   4   2    25.199       8.070      96.991       8.200     100.135
   4   2   2    25.199       8.070      96.991       8.200     100.135
   6   0   0    25.222      14.253      93.594      14.200      92.893
   1   0   3    25.524       1.961      76.777       2.100      88.025
   2   6   0    26.611      87.707     235.598      87.700     235.562
   6   2   0    26.611      87.707     235.598      87.700     235.562
   2   1   3    26.898      29.550     204.853      29.500     204.166
   1   2   3    26.898      29.550     204.853      29.500     204.166
   1   6   1    26.942       3.176     165.955       3.400     190.224
   6   1   1    26.942       3.176     165.955       3.400     190.224
   5   1   2    27.259       0.251      80.854       0.300     115.246
   1   5   2    27.259       0.251      80.854       0.300     115.246
   3   0   3    28.211       2.742      81.364       2.900      90.993
   5   4   1    28.253       7.345      92.744       7.500      96.713
   4   5   1    28.253       7.345      92.744       7.500      96.713
   4   4   2    29.184      25.538     126.207      25.800     128.812
   2   3   3    29.469      37.862     170.881      37.600     168.526
   3   2   3    29.469      37.862     170.881      37.600     168.526
   6   3   1    29.509      24.342     167.314      24.500     169.489
   3   6   1    29.509      24.342     167.314      24.500     169.489
   3   5   2    29.801      11.487     151.177      11.700     156.837
   5   3   2    29.801      11.487     151.177      11.700     156.837
   5   5   0    29.821      11.700     150.497      11.900     155.687
   7   1   0    29.821      11.700     150.497      11.900     155.687
   1   7   0    29.821      11.700     150.497      11.900     155.687
   6   0   2    30.406      79.479     302.523      79.700     304.206
   6   4   0    30.426      89.235     306.770      89.000     305.153
   4   6   0    30.426      89.235     306.770      89.000     305.153
   4   1   3    30.680       0.251     172.070       0.300     245.108
   1   4   3    30.680       0.251     172.070       0.300     245.108
   7   0   1    30.719       0.160     145.741       0.200     227.461
   2   6   2    31.585      60.740     192.113      60.700     191.860
   6   2   2    31.585      60.740     192.113      60.700     191.860
   2   7   1    31.887       0.152      90.876       0.200     156.329
   7   2   1    31.887       0.152      90.876       0.200     156.329
   3   7   0    32.178       0.072      56.734       0.100     108.840
   7   3   0    32.178       0.072      56.734       0.100     108.840
   3   4   3    32.982      32.029     124.339      32.000     124.112
   5   0   3    32.982      32.029     124.339      32.000     124.112
   4   3   3    32.982      32.029     124.339      32.000     124.112
   0   0   4    33.778       0.613      78.476       0.700     102.263
   8   0   0    33.849       0.251      73.210       0.300     104.968
   2   5   3    34.081       0.438      93.084       0.500     121.555
   5   2   3    34.081       0.438      93.084       0.500     121.555
   6   5   1    34.116       0.710      98.859       0.800     125.570
   5   6   1    34.116       0.710      98.859       0.800     125.570
   1   1   4    34.320      12.446     135.380      12.900     145.440
   5   5   2    34.373      35.308     152.536      35.300     152.466
   1   7   2    34.373      35.308     152.536      35.300     152.466
   7   1   2    34.373      35.308     152.536      35.300     152.466
   2   0   4    34.854      86.801     194.831      86.000     191.254
   6   4   2    34.906      24.855     185.319      25.700     198.127
   4   6   2    34.906      24.855     185.319      25.700     198.127
   2   8   0    34.924      18.994     180.903      19.800     196.572
   8   2   0    34.924      18.994     180.903      19.800     196.572
   8   1   1    35.184       0.152      90.876       0.200     157.760
   4   7   1    35.184       0.152      90.876       0.200     157.760
   1   8   1    35.184       0.152      90.876       0.200     157.760
   7   4   1    35.184       0.152      90.876       0.200     157.760
   2   2   4    35.902       4.223      90.366       4.500     102.623
   6   6   0    35.970       5.200      93.254       5.500     104.322
   1   6   3    36.190      23.243     112.109      23.200     111.696
   6   1   3    36.190      23.243     112.109      23.200     111.696
   3   1   4    36.417      22.175     115.336      22.100     114.560
   1   3   4    36.417      22.175     115.336      22.100     114.560
   3   7   2    36.467      17.547     113.298      17.600     113.985
   7   3   2    36.467      17.547     113.298      17.600     113.985
   7   5   0    36.484      20.187     113.467      20.200     113.615
   5   7   0    36.484      20.187     113.467      20.200     113.615
   5   4   3    37.206      15.817     100.898      16.000     103.245
   4   5   3    37.206      15.817     100.898      16.000     103.245
   8   3   1    37.239      19.772     108.542      19.800     108.847
   3   8   1    37.239      19.772     108.542      19.800     108.847
   4   0   4    37.924      69.463     144.552      68.900     142.217
   8   0   2    37.972      22.417     143.533      23.100     152.412
   4   8   0    37.989      16.334     141.834      17.000     153.644
   8   4   0    37.989      16.334     141.834      17.000     153.644
   3   6   3    38.198       1.796     131.303       2.000     162.891
   6   3   3    38.198       1.796     131.303       2.000     162.891
   3   3   4    38.415      20.478     164.426      21.100     174.563
   1   9   0    38.479      67.018     181.072      66.900     180.433
   9   1   0    38.479      67.018     181.072      66.900     180.433
   2   4   4    38.901      78.234     211.308      77.900     209.508
   4   2   4    38.901      78.234     211.308      77.900     209.508
   8   2   2    38.948      21.150     187.867      22.100     205.124
   2   8   2    38.948      21.150     187.867      22.100     205.124
   7   0   3    39.169       0.161     111.259       0.200     172.010
   9   0   1    39.201       0.161     109.051       0.200     167.918
   6   6   2    39.904       7.353      86.799       7.600      92.729
   7   2   3    40.121       7.679      87.139       7.800      89.914
   2   7   3    40.121       7.679      87.139       7.800      89.914
   6   7   1    40.152       9.231      84.251       9.300      85.519
   2   9   1    40.152       9.231      84.251       9.300      85.519
   7   6   1    40.152       9.231      84.251       9.300      85.519
   9   2   1    40.152       9.231      84.251       9.300      85.519
   5   1   4    40.329       8.557      86.799       8.600      87.667
   1   5   4    40.329       8.557      86.799       8.600      87.667
   5   7   2    40.375       6.064      79.495       6.200      83.108
   7   5   2    40.375       6.064      79.495       6.200      83.108
   9   3   0    40.390       6.073      83.402       6.200      86.923
   3   9   0    40.390       6.073      83.402       6.200      86.923
   8   5   1    41.084       7.182      77.457       7.500      84.467
   5   8   1    41.084       7.182      77.457       7.500      84.467
   4   4   4    41.716      35.461     128.415      35.300     127.253
   4   8   2    41.761      27.711     125.698      27.800     126.510
   8   4   2    41.761      27.711     125.698      27.800     126.510
   6   5   3    41.969      28.829     142.174      29.000     143.869
   5   6   3    41.969      28.829     142.174      29.000     143.869
   3   5   4    42.170      42.915     153.385      42.600     151.141
   5   3   4    42.170      42.915     153.385      42.600     151.141
   9   1   2    42.214      34.424     157.971      34.500     158.666
   1   9   2    42.214      34.424     157.971      34.500     158.666
   7   7   0    42.229      30.655     150.497      30.800     151.923
   6   0   4    42.620       0.251     129.944       0.300     185.056
   6   8   0    42.679       0.426     138.437       0.500     190.569
   8   6   0    42.679       0.426     138.437       0.500     190.569
  10   0   0    42.679       0.426     138.437       0.500     190.569
   1   0   5    42.810       9.753     177.166      10.300     197.611
   4   7   3    42.869      39.755     195.341      40.100     198.748
   1   8   3    42.869      39.755     195.341      40.100     198.748
   8   1   3    42.869      39.755     195.341      40.100     198.748
   7   4   3    42.869      39.755     195.341      40.100     198.748
   4   9   1    42.898      69.924     201.965      69.400     198.952
   9   4   1    42.898      69.924     201.965      69.400     198.952
   6   2   4    43.509      43.557     154.574      43.400     153.465
   2   6   4    43.509      43.557     154.574      43.400     153.465
  10   2   0    43.567      32.593     148.629      32.700     149.608
   2  10   0    43.567      32.593     148.629      32.700     149.608
   1   2   5    43.696      22.005     142.174      22.300     146.007
   2   1   5    43.696      22.005     142.174      22.300     146.007
  10   1   1    43.783      21.049     140.645      21.300     144.013
   1  10   1    43.783      21.049     140.645      21.300     144.013
   9   3   2    43.991      38.837     133.341      38.600     131.721
   3   9   2    43.991      38.837     133.341      38.600     131.721
   9   5   0    44.005      36.368     137.928      36.200     136.658
   5   9   0    44.005      36.368     137.928      36.200     136.658
   3   0   5    44.568       5.294      84.591       5.600      94.664
   3   8   3    44.625      18.140      94.613      18.400      97.348
   8   3   3    44.625      18.140      94.613      18.400      97.348
   2   3   5    45.426       8.355     141.325       8.900     160.374
   3   2   5    45.426       8.355     141.325       8.900     160.374
  10   3   1    45.510      14.792     158.141      15.500     173.640
   3  10   1    45.510      14.792     158.141      15.500     173.640
   7   1   4    45.670      65.719     197.209      65.500     195.899
   1   7   4    45.670      65.719     197.209      65.500     195.899
   5   5   4    45.670      65.719     197.209      65.500     195.899
   7   7   2    45.712      60.793     196.020      60.500     194.136
   6   4   4    46.093      11.408     214.365      12.000     237.185
   4   6   4    46.093      11.408     214.365      12.000     237.185
   8   6   2    46.135      18.476     211.817      19.200     228.751
   6   8   2    46.135      18.476     211.817      19.200     228.751
  10   0   2    46.135      18.476     211.817      19.200     228.751
  10   4   0    46.148      21.618     224.047      22.300     238.404
   4  10   0    46.148      21.618     224.047      22.300     238.404
   1   4   5    46.272      47.653     232.371      48.100     236.748
   4   1   5    46.272      47.653     232.371      48.100     236.748
   9   0   3    46.327      69.539     236.447      69.300     234.825
   7   8   1    46.355      77.213     227.275      76.600     223.679
   8   7   1    46.355      77.213     227.275      76.600     223.679
  10   2   2    46.971      71.460     194.152      71.400     193.827
   2  10   2    46.971      71.460     194.152      71.400     193.827
   6   7   3    47.161      38.524     175.807      38.600     176.502
   2   9   3    47.161      38.524     175.807      38.600     176.502
   9   2   3    47.161      38.524     175.807      38.600     176.502
   7   6   3    47.161      38.524     175.807      38.600     176.502
   9   6   1    47.188      25.303     170.711      25.600     174.741
   6   9   1    47.188      25.303     170.711      25.600     174.741
   3   7   4    47.344       2.588     135.210       2.800     158.230
   7   3   4    47.344       2.588     135.210       2.800     158.230
   5   9   2    47.384       1.453     126.717       1.600     153.632
   9   5   2    47.384       1.453     126.717       1.600     153.632
  11   1   0    47.398       0.999     130.963       1.100     158.865
   1  11   0    47.398       0.999     130.963       1.100     158.865
   4   3   5    47.929      17.626     110.750      18.000     115.505
   5   0   5    47.929      17.626     110.750      18.000     115.505
   3   4   5    47.929      17.626     110.750      18.000     115.505
   8   5   3    47.983      35.664     115.676      35.600     115.261
   5   8   3    47.983      35.664     115.676      35.600     115.261
  11   0   1    48.010      48.797     123.319      48.200     120.322
   8   0   4    48.570      19.802     148.969      20.500     159.657
   8   8   0    48.623      27.017     148.969      27.700     156.593
   5   2   5    48.742      57.085     167.483      57.100     167.570
   2   5   5    48.742      57.085     167.483      57.100     167.570
   5  10   1    48.821      56.900     169.692      56.700     168.500
  11   2   1    48.821      56.900     169.692      56.700     168.500
  10   5   1    48.821      56.900     169.692      56.700     168.500
   2  11   1    48.821      56.900     169.692      56.700     168.500
  11   3   0    49.026      14.723     148.799      15.300     160.691
   9   7   0    49.026      14.723     148.799      15.300     160.691
   3  11   0    49.026      14.723     148.799      15.300     160.691
   7   9   0    49.026      14.723     148.799      15.300     160.691
   2   8   4    49.374       3.878     106.333       4.200     124.731
   8   2   4    49.374       3.878     106.333       4.200     124.731
   4  10   2    49.414       6.191     106.163       6.600     120.646
  10   4   2    49.414       6.191     106.163       6.600     120.646
   4   9   3    49.597      55.198     106.843      55.000     106.078
   9   4   3    49.597      55.198     106.843      55.000     106.078
   6   6   4    50.169       6.722      81.873       7.100      91.335
  10   6   0    50.221       7.782      82.043       8.200      91.104
   6  10   0    50.221       7.782      82.043       8.200      91.104
   6   1   5    50.337      20.347      88.498      20.600      90.712
   1   6   5    50.337      20.347      88.498      20.600      90.712
  10   1   3    50.389      30.383      91.216      30.300      90.717
   1  10   3    50.389      30.383      91.216      30.300      90.717
   5   7   4    50.563      33.648      95.122      33.500      94.287
   7   5   4    50.563      33.648      95.122      33.500      94.287
   1  11   2    50.602      31.548      94.953      31.400      94.067
  11   1   2    50.602      31.548      94.953      31.400      94.067
   4   5   5    51.121      23.959      84.081      24.000      84.366
   5   4   5    51.121      23.959      84.081      24.000      84.366
  11   4   1    51.198      18.292      83.232      18.500      85.132
   4  11   1    51.198      18.292      83.232      18.500      85.132
   8   4   4    51.732      27.058     112.278      27.500     115.978
   4   8   4    51.732      27.058     112.278      27.500     115.978
   8   8   2    51.770      34.453     115.676      34.800     118.018
  12   0   0    51.783      41.033     118.563      41.100     118.948
   3   6   5    51.897      52.338     124.339      51.900     122.265
   6   3   5    51.897      52.338     124.339      51.900     122.265
   3  10   3    51.948      51.251     124.848      50.800     122.660
  10   3   3    51.948      51.251     124.848      50.800     122.660
   1   1   6    52.055      26.258     115.506      26.500     117.646
   9   1   4    52.118      18.124     115.676      18.500     120.530
   1   9   4    52.118      18.124     115.676      18.500     120.530
   3  11   2    52.156      12.682     111.769      13.100     119.255
  11   3   2    52.156      12.682     111.769      13.100     119.255
   9   7   2    52.156      12.682     111.769      13.100     119.255
   7   9   2    52.156      12.682     111.769      13.100     119.255
   5  11   0    52.168      11.714     111.769      12.100     119.255
  11   5   0    52.168      11.714     111.769      12.100     119.255
   2   0   6    52.438       3.172      90.196       3.400     103.603
   2  12   0    52.552       7.270      89.517       7.600      97.818
  12   2   0    52.552       7.270      89.517       7.600      97.818
   7   0   5    52.664      24.088      92.065      24.100      92.159
   7   8   3    52.714      29.668      95.292      29.500      94.218
   8   7   3    52.714      29.668      95.292      29.500      94.218
  12   1   1    52.739      27.268      90.366      27.200      89.918
   9   8   1    52.739      27.268      90.366      27.200      89.918
   8   9   1    52.739      27.268      90.366      27.200      89.918
   1  12   1    52.739      27.268      90.366      27.200      89.918
   2   2   6    53.200      15.666      88.328      16.000      92.137
   6  10   2    53.300      13.662      88.668      14.000      93.108
  10   6   2    53.300      13.662      88.668      14.000      93.108
   7   2   5    53.424      31.690      94.103      31.600      93.567
   2   7   5    53.424      31.690      94.103      31.600      93.567
   9   6   3    53.473      30.713      98.010      30.600      97.290
   6   9   3    53.473      30.713      98.010      30.600      97.290
   7  10   1    53.498      29.600      97.331      29.600      97.332
  10   7   1    53.498      29.600      97.331      29.600      97.332
   3   1   6    53.578      27.757      97.161      27.800      97.459
   1   3   6    53.578      27.757      97.161      27.800      97.459
   3   9   4    53.640      31.031      94.103      31.000      93.917
   9   3   4    53.640      31.031      94.103      31.000      93.917
  11   0   3    54.225      52.448      88.328      52.200      87.493
  12   3   1    54.250      38.003      89.517      38.300      90.922
   3  12   1    54.250      38.003      89.517      38.300      90.922
   4   0   6    54.702      41.029      93.594      40.900      93.007
  12   0   2    54.799      43.337      94.783      42.800      92.449
  12   4   0    54.812      39.541      93.933      39.200      92.319
   4  12   0    54.812      39.541      93.933      39.200      92.319
   5   6   5    54.921      25.838      92.405      25.800      92.131
   6   5   5    54.921      25.838      92.405      25.800      92.131
  10   5   3    54.970      14.548      89.177      14.800      92.291
  11   2   3    54.970      14.548      89.177      14.800      92.291
   5  10   3    54.970      14.548      89.177      14.800      92.291
   2  11   3    54.970      14.548      89.177      14.800      92.291
   6  11   1    54.994      12.116      88.158      12.400      92.334
  11   6   1    54.994      12.116      88.158      12.400      92.334
   3   3   6    55.073       6.419      85.440       6.700      93.089
   7   7   4    55.134       3.381      82.723       3.600      93.799
  11   5   2    55.170       3.187      82.892       3.400      94.323
   5  11   2    55.170       3.187      82.892       3.400      94.323
   9   9   0    55.182       3.094      82.892       3.300      94.323
   2   4   6    55.442      15.275      93.084      15.600      97.086
   4   2   6    55.442      15.275      93.084      15.600      97.086
   8   6   4    55.503      20.842      94.613      21.100      96.969
   6   8   4    55.503      20.842      94.613      21.100      96.969
  10   0   4    55.503      20.842      94.613      21.100      96.969
  12   2   2    55.539      23.812      95.292      24.000      96.802
   2  12   2    55.539      23.812      95.292      24.000      96.802
  10   8   0    55.551      24.089      94.953      24.300      96.619
   8  10   0    55.551      24.089      94.953      24.300      96.619
   7   4   5    55.659      44.946      96.821      44.600      95.335
   8   1   5    55.659      44.946      96.821      44.600      95.335
   1   8   5    55.659      44.946      96.821      44.600      95.335
   4   7   5    55.659      44.946      96.821      44.600      95.335
   2  10   4    56.236      11.829      73.380      12.300      79.344
  10   2   4    56.236      11.829      73.380      12.300      79.344
   5   1   6    56.540      34.852      81.703      34.600      80.525
   1   5   6    56.540      34.852      81.703      34.600      80.525
   9   5   4    56.600      27.432      81.703      27.400      81.514
   5   9   4    56.600      27.432      81.703      27.400      81.514
   1  13   0    56.648      21.275      81.364      21.400      82.325
  13   1   0    56.648      21.275      81.364      21.400      82.325
  11   7   0    56.648      21.275      81.364      21.400      82.325
   7  11   0    56.648      21.275      81.364      21.400      82.325
   8   3   5    57.117      23.761      89.347      24.000      91.153
   3   8   5    57.117      23.761      89.347      24.000      91.153
   4  11   3    57.164      33.387      95.292      33.500      95.940
  11   4   3    57.164      33.387      95.292      33.500      95.940
  12   5   1    57.188      34.438      96.142      34.500      96.491
  13   0   1    57.188      34.438      96.142      34.500      96.491
   5  12   1    57.188      34.438      96.142      34.500      96.491
   4   4   6    57.625      72.640     105.314      71.800     102.893
   4  12   2    57.719      47.042     101.068      47.100     101.318
  12   4   2    57.719      47.042     101.068      47.100     101.318
  13   2   1    57.907      29.514      95.122      29.800      96.973
   2  13   1    57.907      29.514      95.122      29.800      96.973
   3   5   6    57.984      14.356      88.838      14.800      94.414
   5   3   6    57.984      14.356      88.838      14.800      94.414
   9   9   2    58.078       6.360      82.213       6.700      91.245
   3  13   0    58.089       6.170      82.213       6.500      91.245
  13   3   0    58.089       6.170      82.213       6.500      91.245
   6   0   6    58.341       8.009      78.136       8.300      83.915
  10   4   4    58.399      10.547      78.646      10.800      82.465
   4  10   4    58.399      10.547      78.646      10.800      82.465
   8  10   2    58.434      11.147      81.194      11.400      84.923
  10   8   2    58.434      11.147      81.194      11.400      84.923
   6  12   0    58.446      11.553      78.306      11.800      81.691
  12   6   0    58.446      11.553      78.306      11.800      81.691
   9   0   5    58.551      27.066      81.534      26.900      80.539
   1  12   3    58.598      31.066      81.703      30.800      80.310
  12   1   3    58.598      31.066      81.703      30.800      80.310
   8   9   3    58.598      31.066      81.703      30.800      80.310
   9   8   3    58.598      31.066      81.703      30.800      80.310
   6   2   6    59.051      22.381      84.421      22.500      85.323
   2   6   6    59.051      22.381      84.421      22.500      85.323
   7   6   5    59.260      25.476      87.479      25.500      87.641
   9   2   5    59.260      25.476      87.479      25.500      87.641
   6   7   5    59.260      25.476      87.479      25.500      87.641
   2   9   5    59.260      25.476      87.479      25.500      87.641
   7  10   3    59.306      27.617      88.838      27.500      88.087
  10   7   3    59.306      27.617      88.838      27.500      88.087
  10   9   1    59.329      24.626      88.498      24.600      88.314
   9  10   1    59.329      24.626      88.498      24.600      88.314
  11   1   4    59.462      21.274      89.857      21.300      90.076
   1  11   4    59.462      21.274      89.857      21.300      90.076
   1  13   2    59.497      21.456      94.273      21.400      93.778
  11   7   2    59.497      21.456      94.273      21.400      93.778
  13   1   2    59.497      21.456      94.273      21.400      93.778
   7  11   2    59.497      21.456      94.273      21.400      93.778
   5   8   5    59.963      18.807      97.840      19.200     101.973
   8   5   5    59.963      18.807      97.840      19.200     101.973
  12   3   3    60.009      28.159     105.484      28.500     108.057
   3  12   3    60.009      28.159     105.484      28.500     108.057
   4  13   1    60.033      31.078     106.843      31.400     109.069
  11   8   1    60.033      31.078     106.843      31.400     109.069
   8  11   1    60.033      31.078     106.843      31.400     109.069
  13   4   1    60.033      31.078     106.843      31.400     109.069
   8   8   4    60.514     120.877     134.700     119.400     131.428
  11   6   3    60.708      51.534     128.585      51.900     130.417
   6  11   3    60.708      51.534     128.585      51.900     130.417
   5   5   6    60.805      25.788     117.544      26.400     123.191
   1   7   6    60.805      25.788     117.544      26.400     123.191
   7   1   6    60.805      25.788     117.544      26.400     123.191
   7   9   4    60.862      17.366     117.374      17.900     124.710
   3  11   4    60.862      17.366     117.374      17.900     124.710
  11   3   4    60.862      17.366     117.374      17.900     124.710
   9   7   4    60.862      17.366     117.374      17.900     124.710
  13   3   2    60.896      15.304     114.826      15.800     122.389
   3  13   2    60.896      15.304     114.826      15.800     122.389
  13   5   0    60.907      13.427     113.128      13.900     121.232
   5  13   0    60.907      13.427     113.128      13.900     121.232
   4   6   6    61.152      20.180     105.144      20.100     104.308
   6   4   6    61.152      20.180     105.144      20.100     104.308
  12   6   2    61.243      18.339     100.048      18.200      98.535
   6  12   2    61.243      18.339     100.048      18.200      98.535
  14   0   0    61.254      18.355      98.859      18.200      97.195
   1   0   7    61.288      16.402      95.802      16.300      94.614
   4   9   5    61.356      15.709      92.405      15.600      91.126
   9   4   5    61.356      15.709      92.405      15.600      91.126
  12   7   1    61.424      11.600      88.498      11.600      88.503
   7  12   1    61.424      11.600      88.498      11.600      88.503
  10   6   4    61.899      18.532      82.723      18.700      84.227
   6  10   4    61.899      18.532      82.723      18.700      84.227
  10  10   0    61.944      24.787      87.479      24.800      87.569
  14   2   0    61.944      24.787      87.479      24.800      87.569
   2  14   0    61.944      24.787      87.479      24.800      87.569
   2   1   7    61.978      25.133      85.101      25.100      84.880
   1   2   7    61.978      25.133      85.101      25.100      84.880
  10   1   5    62.045      34.078      89.857      33.800      88.396
   1  10   5    62.045      34.078      89.857      33.800      88.396
  14   1   1    62.113      25.943      85.610      26.000      85.988
   1  14   1    62.113      25.943      85.610      26.000      85.988
   7   3   6    62.186      27.574      89.347      27.600      89.514
   3   7   6    62.186      27.574      89.347      27.600      89.514
  11   9   0    62.287      19.378      87.139      19.700      90.060
   9  11   0    62.287      19.378      87.139      19.700      90.060
   3   0   7    62.663      32.017      88.498      32.200      89.510
  12   5   3    62.775      40.877      86.290      40.800      85.966
   5  12   3    62.775      40.877      86.290      40.800      85.966
  13   0   3    62.775      40.877      86.290      40.800      85.966
   8   0   6    63.211      31.010      92.065      30.700      90.235
  12   0   4    63.266      26.944      91.895      26.800      90.915
  12   8   0    63.311      23.573      91.216      23.600      91.427
   8  12   0    63.311      23.573      91.216      23.600      91.427
   3   2   7    63.344      20.015      91.216      20.100      91.995
   2   3   7    63.344      20.015      91.216      20.100      91.995
  10   3   5    63.411      18.050      92.405      18.100      92.914
   3  10   5    63.411      18.050      92.405      18.100      92.914
  13   2   3    63.456      10.952      86.629      11.200      90.593
   2  13   3    63.456      10.952      86.629      11.200      90.593
   6  13   1    63.478      11.051      90.196      11.300      94.299
   3  14   1    63.478      11.051      90.196      11.300      94.299
  14   3   1    63.478      11.051      90.196      11.300      94.299
  13   6   1    63.478      11.051      90.196      11.300      94.299
  11   5   4    63.606      17.855      94.953      18.000      96.501
   5  11   4    63.606      17.855      94.953      18.000      96.501
  13   5   2    63.639      24.557      97.670      24.500      97.220
   5  13   2    63.639      24.557      97.670      24.500      97.220
   2   8   6    63.888      26.689     100.898      26.700     100.984
   8   2   6    63.888      26.689     100.898      26.700     100.984
  12   2   4    63.944      33.433     102.596      33.300     101.781
   2  12   4    63.944      33.433     102.596      33.300     101.781
  14   0   2    63.977      32.856     102.596      32.800     102.250
  14   4   0    63.988      33.557     102.596      33.500     102.250
   4  14   0    63.988      33.557     102.596      33.500     102.250
   4   1   7    64.021      32.515     102.766      32.500     102.672
   1   4   7    64.021      32.515     102.766      32.500     102.672
   8   7   5    64.088      35.585     103.785      35.500     103.291
   7   8   5    64.088      35.585     103.785      35.500     103.291
   6   6   6    64.563      31.089     104.465      31.300     105.886
   2  14   2    64.651      34.547     104.635      34.700     105.564
  14   2   2    64.651      34.547     104.635      34.700     105.564
  10  10   2    64.651      34.547     104.635      34.700     105.564
   9   6   5    64.761      43.969     106.333      43.600     104.555
   6   9   5    64.761      43.969     106.333      43.600     104.555
  10   9   3    64.805      33.424     104.295      33.400     104.144
   9  10   3    64.805      33.424     104.295      33.400     104.144
   7   5   6    64.898      19.090      99.709      19.400     102.972
   5   7   6    64.898      19.090      99.709      19.400     102.972
   9  11   2    64.986      27.746     101.407      27.800     101.805
  11   9   2    64.986      27.746     101.407      27.800     101.805
   7  13   0    64.997      27.242     101.068      27.300     101.499
  13   7   0    64.997      27.242     101.068      27.300     101.499
   3   4   7    65.364      17.428      91.555      17.600      93.373
   4   3   7    65.364      17.428      91.555      17.600      93.373
   5   0   7    65.364      17.428      91.555      17.600      93.373
  11   0   5    65.430      22.080      91.725      22.100      91.894
  13   4   3    65.474      27.400      95.292      27.200      93.904
  11   8   3    65.474      27.400      95.292      27.200      93.904
   4  13   3    65.474      27.400      95.292      27.200      93.904
   8  11   3    65.474      27.400      95.292      27.200      93.904
   8   4   6    65.899      12.441      86.290      12.600      88.510
   4   8   6    65.899      12.441      86.290      12.600      88.510
  12   4   4    65.954      14.282      90.706      14.400      92.211
   4  12   4    65.954      14.282      90.706      14.400      92.211
  12   8   2    65.987      13.129      87.309      13.300      89.603
   8  12   2    65.987      13.129      87.309      13.300      89.603
   2   5   7    66.030      13.625      91.046      13.800      93.405
   5   2   7    66.030      13.625      91.046      13.800      93.405
  10   5   5    66.096      13.901      91.725      14.100      94.369
  11   2   5    66.096      13.901      91.725      14.100      94.369
   5  10   5    66.096      13.901      91.725      14.100      94.369
   2  11   5    66.096      13.901      91.725      14.100      94.369
  11  10   1    66.161      19.101      91.555      19.200      92.511
  14   5   1    66.161      19.101      91.555      19.200      92.511
   5  14   1    66.161      19.101      91.555      19.200      92.511
  10  11   1    66.161      19.101      91.555      19.200      92.511
   1   9   6    66.231      19.249      95.292      19.400      96.793
   9   1   6    66.231      19.249      95.292      19.400      96.793
   9   9   4    66.286      23.826      93.933      23.900      94.515
   1  15   0    66.329      35.713     100.048      35.400      98.303
  15   1   0    66.329      35.713     100.048      35.400      98.303
   8  10   4    66.617      54.391     101.237      53.700      98.680
  10   8   4    66.617      54.391     101.237      53.700      98.680
  14   4   2    66.650      39.266      98.520      39.200      98.190
   4  14   2    66.650      39.266      98.520      39.200      98.190
  12   7   3    66.801      19.456      91.216      19.900      95.427
   7  12   3    66.801      19.456      91.216      19.900      95.427
   9  12   1    66.823      19.049      87.479      19.500      91.666
  12   9   1    66.823      19.049      87.479      19.500      91.666
  15   0   1    66.823      19.049      87.479      19.500      91.666
   6  14   0    67.320       1.935      66.076       2.100      77.861
  14   6   0    67.320       1.935      66.076       2.100      77.861
   1   6   7    67.352       2.228      66.076       2.400      76.672
   6   1   7    67.352       2.228      66.076       2.400      76.672
  14   1   3    67.460       2.331      64.378       2.500      74.080
   1  14   3    67.460       2.331      64.378       2.500      74.080
   2  15   1    67.481       2.914      65.057       3.100      73.632
  15   2   1    67.481       2.914      65.057       3.100      73.632
   3   9   6    67.551       4.005      65.567       4.200      72.112
   9   3   6    67.551       4.005      65.567       4.200      72.112
  13   1   4    67.605       5.698      66.586       5.900      71.379
  11   7   4    67.605       5.698      66.586       5.900      71.379
   7  11   4    67.605       5.698      66.586       5.900      71.379
   1  13   4    67.605       5.698      66.586       5.900      71.379
   7  13   2    67.638       5.100      65.906       5.300      71.180
  13   7   2    67.638       5.100      65.906       5.300      71.180
  15   3   0    67.648       5.203      65.906       5.400      70.996
   3  15   0    67.648       5.203      65.906       5.400      70.996
   4   5   7    68.008      16.051      70.153      16.100      70.586
   5   4   7    68.008      16.051      70.153      16.100      70.586
  11   4   5    68.073      15.305      69.983      15.400      70.857
   4  11   5    68.073      15.305      69.983      15.400      70.857
  13   8   1    68.137      19.746      71.512      19.700      71.177
   8  13   1    68.137      19.746      71.512      19.700      71.177
   3   6   7    68.661      17.038      74.739      17.100      75.283
   6   3   7    68.661      17.038      74.739      17.100      75.283
  13   6   3    68.768      17.226      77.966      17.300      78.634
   3  14   3    68.768      17.226      77.966      17.300      78.634
   6  13   3    68.768      17.226      77.966      17.300      78.634
  14   3   3    68.768      17.226      77.966      17.300      78.634
   7   7   6    68.859      14.906      75.928      15.000      76.891
  13   3   4    68.912      17.195      77.287      17.200      77.329
   3  13   4    68.912      17.195      77.287      17.200      77.329
   1  15   2    68.944      18.034      80.344      18.000      80.040
  15   1   2    68.944      18.034      80.344      18.000      80.040
  11  11   0    68.955      18.241      77.966      18.200      77.619
   8   6   6    69.184      15.999      81.703      16.000      81.712
   6   8   6    69.184      15.999      81.703      16.000      81.712
  10   0   6    69.184      15.999      81.703      16.000      81.712
   6  12   4    69.237      13.529      78.646      13.600      79.475
  12   6   4    69.237      13.529      78.646      13.600      79.475
  12  10   0    69.280      11.792      80.854      11.900      82.348
  10  12   0    69.280      11.792      80.854      11.900      82.348
   7   0   7    69.311      15.504      80.005      15.500      79.962
  12   1   5    69.375      14.784      80.175      14.800      80.352
   9   8   5    69.375      14.784      80.175      14.800      80.352
   1  12   5    69.375      14.784      80.175      14.800      80.352
   8   9   5    69.375      14.784      80.175      14.800      80.352
  15   4   1    69.439      16.042      83.912      16.000      83.468
   4  15   1    69.439      16.042      83.912      16.000      83.468
  10   2   6    69.832      16.948      86.460      16.900      85.973
   2  10   6    69.832      16.948      86.460      16.900      85.973
   6  14   2    69.917      18.804      88.158      18.800      88.120
  14   6   2    69.917      18.804      88.158      18.800      88.120
   2   7   7    69.959      21.067      93.424      21.000      92.833
   7   2   7    69.959      21.067      93.424      21.000      92.833
  10   7   5    70.022      15.634      93.084      15.800      95.068
   7  10   5    70.022      15.634      93.084      15.800      95.068
  14   7   1    70.086      15.147      94.273      15.400      97.443
   7  14   1    70.086      15.147      94.273      15.400      97.443
   5   9   6    70.155      18.330      94.443      18.600      97.242
   9   5   6    70.155      18.330      94.443      18.600      97.242
   3  15   2    70.239      15.027      98.010      15.500     104.276
  15   3   2    70.239      15.027      98.010      15.500     104.276
  15   5   0    70.250      14.736      98.010      15.200     104.276
  13   9   0    70.250      14.736      98.010      15.200     104.276
   5  15   0    70.250      14.736      98.010      15.200     104.276
   9  13   0    70.250      14.736      98.010      15.200     104.276
   3  12   5    70.667      99.778     115.506      99.400     114.631
  12   3   5    70.667      99.778     115.506      99.400     114.631
   0   0   8    71.046      60.580     104.805      61.000     106.264
  16   0   0    71.214      14.545      93.764      15.100     101.059
   5   6   7    71.246      11.482      88.328      12.000      96.475
   6   5   7    71.246      11.482      88.328      12.000      96.475
   6  11   5    71.309       6.130      83.062       6.500      93.394
  11   6   5    71.309       6.130      83.062       6.500      93.394
  10  11   3    71.351       5.189      81.364       5.500      91.407
  14   5   3    71.351       5.189      81.364       5.500      91.407
   5  14   3    71.351       5.189      81.364       5.500      91.407
  11  10   3    71.351       5.189      81.364       5.500      91.407
   1   1   8    71.366       4.807      80.344       5.100      90.437
   5  13   4    71.493       3.968      75.928       4.200      85.062
  13   5   4    71.493       3.968      75.928       4.200      85.062
  11  11   2    71.524       4.582      76.098       4.800      83.507
   2   0   8    71.686       3.533      72.021       3.700      78.976
  10   4   6    71.760       3.640      71.512       3.800      77.915
   4  10   6    71.760       3.640      71.512       3.800      77.915
  14   0   4    71.812       3.739      73.550       3.900      80.012
  12  10   2    71.844       3.540      70.832       3.700      77.381
  10  12   2    71.844       3.540      70.832       3.700      77.381
  14   8   0    71.854       3.939      73.720       4.100      79.867
  16   2   0    71.854       3.939      73.720       4.100      79.867
   2  16   0    71.854       3.939      73.720       4.100      79.867
   8  14   0    71.854       3.939      73.720       4.100      79.867
   8   1   7    71.886       4.325      71.512       4.500      77.399
   4   7   7    71.886       4.325      71.512       4.500      77.399
   1   8   7    71.886       4.325      71.512       4.500      77.399
   7   4   7    71.886       4.325      71.512       4.500      77.399
  12   9   3    71.990       5.412      72.701       5.600      77.835
   9  12   3    71.990       5.412      72.701       5.600      77.835
  15   0   3    71.990       5.412      72.701       5.600      77.835
   1  16   1    72.011       6.408      75.928       6.600      80.547
  16   1   1    72.011       6.408      75.928       6.600      80.547
   2   2   8    72.325      26.548      83.572      26.300      82.017
  14   2   4    72.450      25.910      88.328      25.700      86.902
   2  14   4    72.450      25.910      88.328      25.700      86.902
  10  10   4    72.450      25.910      88.328      25.700      86.902
   2  15   3    72.627      22.898      87.139      22.900      87.153
  15   2   3    72.627      22.898      87.139      22.900      87.153
   1   3   8    72.643      23.078      87.309      23.100      87.475
   3   1   8    72.643      23.078      87.309      23.100      87.475
  15   6   1    72.648      23.078      87.309      23.100      87.475
   6  15   1    72.648      23.078      87.309      23.100      87.475
  11   1   6    72.716      22.495      91.216      22.500      91.256
   1  11   6    72.716      22.495      91.216      22.500      91.256
  11   9   4    72.768      16.193      86.969      16.400      89.206
   9  11   4    72.768      16.193      86.969      16.400      89.206
  15   5   2    72.799      15.754      89.517      16.000      92.335
   9  13   2    72.799      15.754      89.517      16.000      92.335
   5  15   2    72.799      15.754      89.517      16.000      92.335
  13   9   2    72.799      15.754      89.517      16.000      92.335
   3   8   7    73.158      18.994      91.385      19.200      93.377
   8   3   7    73.158      18.994      91.385      19.200      93.377
  12   5   5    73.221      27.142      93.084      27.100      92.796
   5  12   5    73.221      27.142      93.084      27.100      92.796
  13   0   5    73.221      27.142      93.084      27.100      92.796
   8  13   3    73.262      31.059      90.366      30.900      89.442
  13   8   3    73.262      31.059      90.366      30.900      89.442
  12  11   1    73.283      31.811      90.366      31.600      89.170
  16   3   1    73.283      31.811      90.366      31.600      89.170
   3  16   1    73.283      31.811      90.366      31.600      89.170
  11  12   1    73.283      31.811      90.366      31.600      89.170
   4   0   8    73.594      19.903      85.101      20.000      85.933
   8   8   6    73.667      22.003      83.912      22.000      83.892
  12   8   4    73.719      19.164      82.553      19.200      82.860
   8  12   4    73.719      19.164      82.553      19.200      82.860
  16   0   2    73.750      13.927      79.835      14.100      81.827
   4  16   0    73.760      14.520      79.835      14.700      81.827
  16   4   0    73.760      14.520      79.835      14.700      81.827
  13   2   5    73.854       7.567      74.569       7.800      79.235
   2  13   5    73.854       7.567      74.569       7.800      79.235
   3   3   8    73.910       6.577      72.701       6.800      77.718
  13  10   1    73.916       6.577      72.701       6.800      77.718
  10  13   1    73.916       6.577      72.701       6.800      77.718
   3  11   6    73.983       5.892      71.172       6.100      76.287
   7   9   6    73.983       5.892      71.172       6.100      76.287
   9   7   6    73.983       5.892      71.172       6.100      76.287
  11   3   6    73.983       5.892      71.172       6.100      76.287
  15   7   0    74.076       4.308      67.945       4.500      74.126
   7  15   0    74.076       4.308      67.945       4.500      74.126
   4   2   8    74.226       6.707      67.605       6.900      71.542
   2   4   8    74.226       6.707      67.605       6.900      71.542
   4  14   4    74.350       5.906      66.246       6.100      70.669
  14   4   4    74.350       5.906      66.246       6.100      70.669
  16   2   2    74.381       6.377      65.906       6.600      70.600
   8  14   2    74.381       6.377      65.906       6.600      70.600
  14   8   2    74.381       6.377      65.906       6.600      70.600
   2  16   2    74.381       6.377      65.906       6.600      70.600
   9   0   7    74.422       9.348      68.284       9.500      70.517
  15   4   3    74.526      12.071      71.342      12.200      72.878
   4  15   3    74.526      12.071      71.342      12.200      72.878
   6  10   6    74.928      28.070      75.079      27.800      73.640
  10   6   6    74.928      28.070      75.079      27.800      73.640
   6   7   7    75.052      23.249      74.739      23.200      74.427
   7   6   7    75.052      23.249      74.739      23.200      74.427
   9   2   7    75.052      23.249      74.739      23.200      74.427
   2   9   7    75.052      23.249      74.739      23.200      74.427
   9  10   5    75.113      19.216      74.060      19.300      74.712
  10   9   5    75.113      19.216      74.060      19.300      74.712
  14   7   3    75.155      18.754      73.720      18.900      74.870
   7  14   3    75.155      18.754      73.720      18.900      74.870
   5   1   8    75.170      21.671      74.739      21.700      74.937
   1   5   8    75.170      21.671      74.739      21.700      74.937
   9  14   1    75.175      21.272      74.739      21.300      74.937
  14   9   1    75.175      21.272      74.739      21.300      74.937
  13   7   4    75.294      23.842      75.419      23.800      75.153
   7  13   4    75.294      23.842      75.419      23.800      75.153
   5   8   7    75.679      23.700      74.060      23.700      74.060
   8   5   7    75.679      23.700      74.060      23.700      74.060
  13   4   5    75.741      20.710      75.419      20.800      76.078
  11   8   5    75.741      20.710      75.419      20.800      76.078
   8  11   5    75.741      20.710      75.419      20.800      76.078
   4  13   5    75.741      20.710      75.419      20.800      76.078
  16   5   1    75.802      22.973      75.758      23.000      75.938
   5  16   1    75.802      22.973      75.758      23.000      75.938
   4   4   8    76.110      20.834      74.909      21.000      76.109
  12   0   6    76.182      20.513      74.909      20.700      76.284
  16   4   2    76.264      20.912      75.079      21.100      76.437
   4  16   2    76.264      20.912      75.079      21.100      76.437
  12  12   0    76.274      19.377      72.531      19.600      74.208
   5   3   8    76.422      26.807      76.608      26.800      76.567
   3   5   8    76.422      26.807      76.608      26.800      76.567
   5  11   6    76.494      34.125      75.758      33.800      74.323
  11   5   6    76.494      34.125      75.758      33.800      74.323
  15   1   4    76.545      32.752      77.797      32.500      76.602
   1  15   4    76.545      32.752      77.797      32.500      76.602
  15   7   2    76.576      27.367      74.739      27.300      74.372
   7  15   2    76.576      27.367      74.739      27.300      74.372
   1  17   0    76.586      25.017      76.777      25.000      76.671
  13  11   0    76.586      25.017      76.777      25.000      76.671
  17   1   0    76.586      25.017      76.777      25.000      76.671
  11  13   0    76.586      25.017      76.777      25.000      76.671
   6   0   8    76.734      14.461      73.380      14.700      75.831
   2  12   6    76.806       6.400      72.701       6.700      79.686
  12   2   6    76.806       6.400      72.701       6.700      79.686
  16   6   0    76.898       3.458      72.191       3.700      82.662
   6  16   0    76.898       3.458      72.191       3.700      82.662
   4   9   7    76.928       2.974      72.021       3.200      83.374
   9   4   7    76.928       2.974      72.021       3.200      83.374
   7  12   5    76.990       1.362      70.662       1.500      85.677
  12   7   5    76.990       1.362      70.662       1.500      85.677
  16   1   3    77.031       1.076      70.323       1.200      87.394
   1  16   3    77.031       1.076      70.323       1.200      87.394
  17   0   1    77.051       0.891      70.153       1.000      88.316
   8  15   1    77.051       0.891      70.153       1.000      88.316
  15   8   1    77.051       0.891      70.153       1.000      88.316
   6   2   8    77.357       6.480      92.405       6.900     104.760
   2   6   8    77.357       6.480      92.405       6.900     104.760
   6  14   4    77.479      19.580     102.936      20.200     109.556
  14   6   4    77.479      19.580     102.936      20.200     109.556
  10  14   0    77.520      31.160     107.013      31.700     110.751
  14  10   0    77.520      31.160     107.013      31.700     110.751
   1  10   7    77.551      39.733     108.711      40.200     111.281
  10   1   7    77.551      39.733     108.711      40.200     111.281
   1  14   5    77.612      56.960     112.278      57.000     112.437
  14   1   5    77.612      56.960     112.278      57.000     112.437
   6  15   3    77.653      69.265     114.147      68.900     112.946
  15   6   3    77.653      69.265     114.147      68.900     112.946
  17   2   1    77.673      69.463     113.977      69.200     113.116
   2  17   1    77.673      69.463     113.977      69.200     113.116
   3  15   4    77.790      67.527     113.128      67.400     112.702
  15   3   4    77.790      67.527     113.128      67.400     112.702
  17   3   0    77.831      57.986     111.259      58.200     112.084
   3  17   0    77.831      57.986     111.259      58.200     112.084
  16   3   3    78.273       2.234      76.268       2.500      95.548
   3  16   3    78.273       2.234      76.268       2.500      95.548
  12  11   3    78.273       2.234      76.268       2.500      95.548
  11  12   3    78.273       2.234      76.268       2.500      95.548
   4  12   6    78.669      20.134      70.832      20.700      74.874
  12   4   6    78.669      20.134      70.832      20.700      74.874
  12  12   2    78.751      24.963      70.832      25.300      72.760
   3  10   7    78.791      32.341      73.040      32.500      73.763
  10   3   7    78.791      32.341      73.040      32.500      73.763
   3  14   5    78.852      36.709      72.871      36.600      72.438
   6  13   5    78.852      36.709      72.871      36.600      72.438
  14   3   5    78.852      36.709      72.871      36.600      72.438
  13   6   5    78.852      36.709      72.871      36.600      72.438
  10  13   3    78.893      41.528      72.871      41.200      71.723
  13  10   3    78.893      41.528      72.871      41.200      71.723
   7   1   8    78.907      43.268      71.342      42.700      69.481
   1   7   8    78.907      43.268      71.342      42.700      69.481
   5   5   8    78.907      43.268      71.342      42.700      69.481
   9   9   6    78.979      23.666      70.153      23.800      70.948
  11  11   4    79.029      17.843      66.756      18.100      68.693
  11  13   2    79.060      19.872      69.134      20.100      70.730
  13  11   2    79.060      19.872      69.134      20.100      70.730
  17   1   2    79.060      19.872      69.134      20.100      70.730
   1  17   2    79.060      19.872      69.134      20.100      70.730
  15   9   0    79.070      19.526      69.473      19.700      70.720
   9  15   0    79.070      19.526      69.473      19.700      70.720
   4   6   8    79.217      19.847      69.813      20.000      70.892
   6   4   8    79.217      19.847      69.813      20.000      70.892
  10   8   6    79.288      18.631      67.775      18.800      69.010
   8  10   6    79.288      18.631      67.775      18.800      69.010
  10  12   4    79.338      17.561      69.303      17.800      71.206
  12  10   4    79.338      17.561      69.303      17.800      71.206
   6  16   2    79.369      17.595      66.925      17.900      69.265
  16   6   2    79.369      17.595      66.925      17.900      69.265
   7   8   7    79.409      19.659      69.813      19.900      71.532
   8   7   7    79.409      19.659      69.813      19.900      71.532
  17   4   1    79.531      18.383      68.964      18.800      72.129
   4  17   1    79.531      18.383      68.964      18.800      72.129
   7  16   1    79.531      18.383      68.964      18.800      72.129
  16   7   1    79.531      18.383      68.964      18.800      72.129
  10  14   2    79.986     119.074      56.224     118.900      56.060
  14  10   2    79.986     119.074      56.224     118.900      56.060
                Summe Fo=   188730.24    Summe Fc=   189178.50
