# Supplementary material for: Synthesis of Aluminum-Based Metal–Organic Framework (MOF)-Derived Carbon Nanomaterials and Their Water Adsorption Isotherm
Source: Nanomaterials (Basel). 2023 Aug 16;13(16):2351. doi: 10.3390/nano13162351 (PMC10458837; doi:10.3390/nano13162351)
Supplement: Supplementary file 1 [file nanomaterials-13-02351-s001.zip › C-MDC 25degree.xls]

## Sheet: Isotherm
[Adsorption / desorption isotherm]								BELMaster ver. 7.3.1.0
Data file		Washing 800_A200 MDC_2.DAT
Analysis date		2022-07-25
Analysis time		1900-01-04 00:35:17
Comment		Washing 800_A200 MDC_2
		JDS
		Pre treatment 180oC overnight
		, Vacuum degree before measurement:2.667E-4Pa
S/N		352
Sample mass		0.0767	[g]		Molecular diameter		0.24	[nm]
Manifold volume		30.947	[cm3]		Saturation vapor pressure		3.169	[kPa]
Free space		11.099	[cm3]		Molecular cross-sectional area		0.125	[nm2]
Adsorptive		H2O			Adsorptive molecular weight		18.015
Adsorption temperature		298.15	[K]		Smoothing		Not used
					Adsorption data point number		68
					Desorption data point number		32
No	pe/kPa	p0/kPa	p/p0	ma/mgg-1
ADS
1	0.0030817	3.169	0.00097245	0.0076983
2	0.0030817	3.169	0.00097245	0.051482
3	-1.1102e-19	3.169	-3.5033e-20	0.1404
4	0.0007631	3.169	0.0002408	0.3071
5	0.0007631	3.169	0.0002408	0.6894
6	0.0011478	3.169	0.0003622	1.5831
7	0.0011478	3.169	0.0003622	3.9421
8	0.0089236	3.169	0.0028159	8.3967
9	0.01479	3.169	0.0046671	10.577
10	0.022631	3.169	0.0071414	12.149
11	0.038355	3.169	0.012103	14.174
12	0.063178	3.169	0.019936	16.946
13	0.096734	3.169	0.030525	20.048
14	0.1252	3.169	0.039501	22.151
15	0.1702	3.169	0.053724	25.076
16	0.2367	3.169	0.074686	29.235
17	0.3826	3.169	0.1207	38.684
18	0.4794	3.169	0.1513	46.135
19	0.5912	3.169	0.1866	56.96
20	0.6082	3.169	0.1919	58.99
21	0.6702	3.169	0.2115	66.603
22	0.6829	3.169	0.2155	67.873
23	0.7497	3.169	0.2366	76.304
24	0.7532	3.169	0.2377	77.043
25	0.7536	3.169	0.2378	77.337
26	0.7576	3.169	0.2391	77.624
27	0.833	3.169	0.2629	86.852
28	0.9026	3.169	0.2848	97.011
29	0.9081	3.169	0.2866	97.855
30	0.9753	3.169	0.3078	108.54	108.54
31	0.9836	3.169	0.3104	110.27
32	1.0409	3.169	0.3285	121.33
33	1.0587	3.169	0.3341	124.71
34	1.1021	3.169	0.3478	136.19
35	1.1393	3.169	0.3595	147.3
36	1.1764	3.169	0.3712	159.15
37	1.2104	3.169	0.382	170.68
38	1.2546	3.169	0.3959	187.28
39	1.2994	3.169	0.41	203.31
40	1.3352	3.169	0.4213	220.01
41	1.3654	3.169	0.4309	232.1
42	1.4041	3.169	0.4431	253.35
43	1.4338	3.169	0.4524	274.02
44	1.4712	3.169	0.4642	295.21
45	1.5099	3.169	0.4765	319.9
46	1.5543	3.169	0.4905	344.73
47	1.5942	3.169	0.5031	368.94
48	1.641	3.169	0.5178	396.93
49	1.663	3.169	0.5248	409.47
50	1.7278	3.169	0.5452	440.66
51	1.7477	3.169	0.5515	449.46
52	1.8389	3.169	0.5803	483.14
53	1.9151	3.169	0.6043	498.94	390.4
54	2.0087	3.169	0.6339	511.31
55	2.0454	3.169	0.6454	514.53
56	2.139	3.169	0.675	520.97
57	2.2087	3.169	0.697	524.46
58	2.2779	3.169	0.7188	528.1
59	2.3589	3.169	0.7444	531.87
60	2.4387	3.169	0.7695	535.75
61	2.5177	3.169	0.7945	539.72
62	2.6008	3.169	0.8207	543.75
63	2.6875	3.169	0.8481	547.86
64	2.7335	3.169	0.8626	549.93
65	2.8276	3.169	0.8923	554.14
66	2.9074	3.169	0.9175	558.23
67	2.9689	3.169	0.9369	562.34
68	3.1501	3.169	0.994	584.24	85.3	475.7
DES
1	3.1126	3.169	0.9822	583.59
2	3.0287	3.169	0.9557	581.55
3	2.9636	3.169	0.9352	579.5
4	2.861	3.169	0.9028	575.44
5	2.7755	3.169	0.8758	571.55
6	2.6912	3.169	0.8492	567.77
7	2.6118	3.169	0.8242	564.07
8	2.4518	3.169	0.7737	557.68
9	2.3601	3.169	0.7447	554.35
10	2.2718	3.169	0.7169	551.14
11	2.1867	3.169	0.69	548.07
12	2.1061	3.169	0.6646	545.15
13	1.9713	3.169	0.6221	540.1
14	1.8035	3.169	0.5691	533.03
15	1.6866	3.169	0.5322	526.51
16	1.6248	3.169	0.5127	522.42
17	1.5148	3.169	0.478	512.79
18	1.4317	3.169	0.4518	493.15
19	1.3666	3.169	0.4312	456.02
20	1.3267	3.169	0.4186	420.41
21	1.2949	3.169	0.4086	387.35
22	1.264	3.169	0.3989	356.73
23	1.238	3.169	0.3907	329.89
24	1.2139	3.169	0.3831	304.96
25	1.1855	3.169	0.3741	280.76
26	1.1574	3.169	0.3652	258.7
27	1.127	3.169	0.3556	238.3
28	1.0958	3.169	0.3458	220.04
29	1.0571	3.169	0.3336	202.45
30	1.0168	3.169	0.3209	186.61
31	0.9792	3.169	0.309	171.65
32	0.9298	3.169	0.2934	158.42
