# Supplementary material for: Synthesis of Aluminum-Based Metal–Organic Framework (MOF)-Derived Carbon Nanomaterials and Their Water Adsorption Isotherm
Source: Nanomaterials (Basel). 2023 Aug 16;13(16):2351. doi: 10.3390/nano13162351 (PMC10458837; doi:10.3390/nano13162351)
Supplement: Supplementary file 1 [file nanomaterials-13-02351-s001.zip › C-MDC 35degree.xls]

## Sheet: Isotherm
[Adsorption / desorption isotherm]								BELMaster ver. 7.3.1.0
Data file		A200_800_washing(1).DAT
Analysis date		2023-01-27
Analysis time		1900-01-05 00:22:59
Comment		A200_800_washing(1)
		JDS
		180 degree 5hr
		, Vacuum degree before measurement:1.018E-4Pa
S/N		352
Sample mass		0.0674	[g]		Molecular diameter		0.24	[nm]
Manifold volume		30.947	[cm3]		Saturation vapor pressure		5.626	[kPa]
Free space		13.683	[cm3]		Molecular cross-sectional area		0.125	[nm2]
Adsorptive		H2O			Adsorptive molecular weight		18.015
Adsorption temperature		308.15	[K]		Smoothing		Not used
					Adsorption data point number		63
					Desorption data point number		26
No	pe/kPa	p0/kPa	p/p0	ma/mgg-1
ADS
1	0.0039584	5.626	0.00070359	0.0004709
2	0.0039584	5.626	0.00070359	0.050923
3	0.0047501	5.626	0.00084431	0.1449
4	0.0047501	5.626	0.00084431	0.3037
5	0.0043542	5.626	0.00077394	0.7152
6	0.0051459	5.626	0.00091466	1.6048
7	0.0079168	5.626	0.0014072	4.1833
8	0.01425	5.626	0.0025329	6.5578
9	0.036022	5.626	0.0064028	9.8289
10	0.041563	5.626	0.0073877	10.397
11	0.055022	5.626	0.00978	11.608
12	0.1156	5.626	0.020546	14.919
13	0.2462	5.626	0.043763	20.003
14	0.2747	5.626	0.048829	21.072
15	0.4247	5.626	0.075496	25.434
16	0.6575	5.626	0.1169	32.593
17	0.6805	5.626	0.1209	33.409
18	0.7921	5.626	0.1408	37.012
19	0.8146	5.626	0.1448	37.959
20	0.9294	5.626	0.1652	42.094
21	0.9508	5.626	0.169	43.15
22	1.0545	5.626	0.1874	47.8
23	1.0985	5.626	0.1953	50.079
24	1.1923	5.626	0.2119	55.169
25	1.2097	5.626	0.215	56.51
26	1.3024	5.626	0.2315	62.307
27	1.3529	5.626	0.2405	65.184
28	1.4438	5.626	0.2566	71.434
29	1.4919	5.626	0.2652	74.549
30	1.5889	5.626	0.2824	81.186
31	1.6117	5.626	0.2865	82.938
32	1.7107	5.626	0.3041	90.284
33	1.7604	5.626	0.3129	93.957
34	1.8501	5.626	0.3288	101.71
35	1.892	5.626	0.3363	105.67
36	1.9727	5.626	0.3506	114.1
37	2.044	5.626	0.3633	121.87
38	2.1227	5.626	0.3773	134.39
39	2.1569	5.626	0.3834	138.98
40	2.2262	5.626	0.3957	151.61
41	2.2816	5.626	0.4055	163.65
42	2.3431	5.626	0.4165	176.21
43	2.4173	5.626	0.4297	191.45
44	2.4837	5.626	0.4415	206.93
45	2.5636	5.626	0.4557	224.78
46	2.6284	5.626	0.4672	242.77
47	2.6948	5.626	0.479	262.67
48	2.7616	5.626	0.4909	284.75
49	2.8207	5.626	0.5014	303.27
50	2.8814	5.626	0.5122	326.12
51	2.9507	5.626	0.5245	347.74
52	3.0302	5.626	0.5386	375.02
53	3.0986	5.626	0.5508	396.56
54	3.1993	5.626	0.5687	427.48
55	3.2266	5.626	0.5735	435.7
56	3.3663	5.626	0.5983	468.48
57	3.5265	5.626	0.6268	494.93
58	3.6353	5.626	0.6462	505.82
59	3.7775	5.626	0.6714	514.66
60	3.9189	5.626	0.6966	520.6
61	4.0387	5.626	0.7179	525.19
62	4.1589	5.626	0.7392	531.04
63	4.293	5.626	0.7631	545.38
DES
1	4.2143	5.626	0.7491	544.07
2	4.0285	5.626	0.7161	540.39
3	3.9613	5.626	0.7041	539.05
4	3.7852	5.626	0.6728	535.43
5	3.6312	5.626	0.6454	532.05
6	3.4931	5.626	0.6209	528.8
7	3.2575	5.626	0.579	522.84
8	3.2196	5.626	0.5723	521.8
9	3.0277	5.626	0.5382	516.15
10	2.8826	5.626	0.5124	510.9
11	2.7298	5.626	0.4852	501.85
12	2.5725	5.626	0.4573	472.28
13	2.4878	5.626	0.4422	436.08
14	2.4299	5.626	0.4319	400.6
15	2.3717	5.626	0.4216	369.96
16	2.3191	5.626	0.4122	340.22
17	2.2645	5.626	0.4025	310.94
18	2.2131	5.626	0.3934	286.09
19	2.1581	5.626	0.3836	261.5
20	2.1035	5.626	0.3739	241.26
21	2.044	5.626	0.3633	221.82
22	1.9731	5.626	0.3507	202.71
23	1.8896	5.626	0.3359	184.79
24	1.8166	5.626	0.3229	170.21
25	1.7262	5.626	0.3068	156.69
26	1.6296	5.626	0.2897	143.7
